# Supplementary material for: Towards malaria elimination: a case–control study to assess associated factors to malaria relapses in the extra-Amazon Region of Brazil from 2008 to 2019
Source: Malar J. 2024 Oct 17;23:312. doi: 10.1186/s12936-024-05133-4 (PMC11488206; doi:10.1186/s12936-024-05133-4)
Supplement: Supplementary file 1 — Additional file 1. Simplified database repository. [file 12936_2024_5133_MOESM1_ESM.csv]

case_control_group	relapse	time till relapse (days)	sex	age	age range	Pregnancy	Race	Schooling	Area of residency	Occupation	Symptoms	Country of infection	Detection type	Species	Parasitemia of first infection
New infections (control group)	3	813	Female	62	Over 60	Not pregnant	White	NA	Rural	Others	Yes	Autochthonous from extra-amazon region	Passive detection	Vivax	Less than 10,000mm³
New infections (control group)	3	3269	Female	66	Over 60	Not applicable	White	NA	Urban	Tourism or Travel	Yes	Imported from the Brazilian endemic region	Passive detection	Vivax	Less than 10,000mm³
New infections (control group)	3	1115	Male	35	20 to 39	Not applicable	Yellow	1 to 4 years	Urban	Mining	Yes	NA	search for malaria relapse	Vivax	Less than 10,000mm³
New infections (control group)	3	1089	Male	32	20 to 39	Not applicable	Black	5 to 8 years	Rural	Rural activities	Yes	Imported from the Brazilian endemic region	search for malaria relapse	Vivax	Less than 10,000mm³
New infections (control group)	3	470	Male	32	20 to 39	Not applicable	Black	1 to 4 years	Urban	Mining	Yes	NA	search for malaria relapse	Vivax	Less than 10,000mm³
New infections (control group)	3	365	Male	28	20 to 39	Not applicable	Black	9 to 11 years	Urban	Rural activities	Yes	Imported from another country	Passive detection	Vivax	Over 10,000mm³
New infections (control group)	3	1207	Male	56	40 to 59	Not applicable	White	Over 12 years	Urban	Mining	Yes	Imported from the Brazilian endemic region	Passive detection	Vivax	Less than 10,000mm³
New infections (control group)	3	603	Male	47	40 to 59	Not applicable	White	5 to 8 years	Urban	Driver	Yes	Imported from the Brazilian endemic region	Passive detection	Vivax	Less than 10,000mm³
New infections (control group)	2	739	Female	31	20 to 39	NA	Indigenous	Illiterate	Rural	Others	Yes	Autochthonous from extra-amazon region	Active detection	Vivax	Less than 10,000mm³
New infections (control group)	2	685	Female	31	20 to 39	Not pregnant	Indigenous	1 to 4 years	Rural	Others	Yes	Autochthonous from extra-amazon region	Active detection	Vivax	Less than 10,000mm³
New infections (control group)	2	376	Female	16	10 to 19	Not pregnant	Indigenous	5 to 8 years	Rural	Others	Yes	Autochthonous from extra-amazon region	Active detection	Vivax	Less than 10,000mm³
New infections (control group)	2	1052	Female	50	40 to 59	NA	NA	NA	Urban	NA	Yes	Imported from the Brazilian endemic region	Passive detection	Vivax	Less than 10,000mm³
New infections (control group)	2	724	Female	16	10 to 19	Not pregnant	NA	NA	Urban	Tourism or Travel	Yes	Imported from the Brazilian endemic region	Active detection	Vivax	Less than 10,000mm³
New infections (control group)	2	697	Female	35	20 to 39	Not pregnant	Black	5 to 8 years	Urban	Others	Yes	Imported from another country	Passive detection	Mixed	Over 10,000mm³
New infections (control group)	2	1122	Female	41	40 to 59	Not pregnant	Black	9 to 11 years	Urban	Others	Yes	Imported from the Brazilian endemic region	Passive detection	Vivax	Less than 10,000mm³
New infections (control group)	2	2342	Female	60	Over 60	Not pregnant	White	1 to 4 years	Rural	Others	Yes	Autochthonous from extra-amazon region	Passive detection	Vivax	Less than 10,000mm³
New infections (control group)	2	687	Female	44	40 to 59	Not pregnant	White	Over 12 years	Urban	Tourism or Travel	Yes	Imported from the Brazilian endemic region	Passive detection	Vivax	Less than 10,000mm³
New infections (control group)	2	1085	Female	53	40 to 59	Not applicable	White	NA	Urban	Tourism or Travel	Yes	Imported from the Brazilian endemic region	Passive detection	Mixed	Less than 10,000mm³
New infections (control group)	2	812	Male	30	20 to 39	Not applicable	NA	NA	Rural	Others	Yes	NA	Active detection	Mixed	Less than 10,000mm³
New infections (control group)	2	1895	Male	55	40 to 59	Not applicable	NA	NA	Rural	Rural activities	Yes	Autochthonous from extra-amazon region	Passive detection	Vivax	Less than 10,000mm³
New infections (control group)	2	466	Male	63	Over 60	Not applicable	NA	NA	Urban	Mining	Yes	Imported from the Brazilian endemic region	Active detection	Vivax	Less than 10,000mm³
New infections (control group)	2	2199	Male	41	40 to 59	Not applicable	Black	NA	NA	Others	Yes	Imported from another country	search for malaria relapse	Vivax	Less than 10,000mm³
New infections (control group)	2	1822	Male	34	20 to 39	Not applicable	Black	5 to 8 years	NA	Rural activities	Yes	NA	Passive detection	Vivax	Less than 10,000mm³
New infections (control group)	2	871	Male	31	20 to 39	Not applicable	Black	NA	Rural	Rural activities	Yes	NA	search for malaria relapse	Mixed	Less than 10,000mm³
New infections (control group)	2	1042	Male	37	20 to 39	Not applicable	Black	1 to 4 years	Rural	Rural activities	Yes	Imported from the Brazilian endemic region	search for malaria relapse	Mixed	Less than 10,000mm³
New infections (control group)	2	547	Male	28	20 to 39	Not applicable	Black	5 to 8 years	Rural	Rural activities	Yes	Imported from the Brazilian endemic region	Active detection	Vivax	Less than 10,000mm³
New infections (control group)	2	1755	Male	46	40 to 59	Not applicable	Black	1 to 4 years	Rural	Mining	Assymptomatic	Imported from the Brazilian endemic region	Active detection	Vivax	Less than 10,000mm³
New infections (control group)	2	847	Male	47	40 to 59	Not applicable	Black	Illiterate	Rural	Mining	Yes	Imported from the Brazilian endemic region	Active detection	Vivax	Less than 10,000mm³
New infections (control group)	2	1540	Male	24	20 to 39	Not applicable	Black	1 to 4 years	Rural	Mining	Yes	Imported from the Brazilian endemic region	Passive detection	Vivax	Less than 10,000mm³
New infections (control group)	2	697	Male	46	40 to 59	Not applicable	Black	Illiterate	Rural	NA	Yes	Imported from another country	Passive detection	Vivax	Less than 10,000mm³
New infections (control group)	2	785	Male	65	Over 60	Not applicable	Black	1 to 4 years	Rural	Others	Yes	Imported from the Brazilian endemic region	Passive detection	Vivax	Less than 10,000mm³
New infections (control group)	2	3512	Male	51	40 to 59	Not applicable	Black	1 to 4 years	Urban	Driver	Yes	Imported from the Brazilian endemic region	Passive detection	Vivax	Less than 10,000mm³
New infections (control group)	2	1159	Male	51	40 to 59	Not applicable	Black	1 to 4 years	Urban	Mining	Yes	Imported from the Brazilian endemic region	Passive detection	Vivax	Less than 10,000mm³
New infections (control group)	2	558	Male	45	40 to 59	Not applicable	Black	1 to 4 years	Urban	Mining	Yes	Imported from the Brazilian endemic region	Passive detection	Vivax	Less than 10,000mm³
New infections (control group)	2	2098	Male	42	40 to 59	Not applicable	Black	Over 12 years	Urban	Rural activities	Yes	Imported from the Brazilian endemic region	Passive detection	Vivax	Over 10,000mm³
New infections (control group)	2	373	Male	20	20 to 39	Not applicable	Black	5 to 8 years	Urban	Mining	Yes	Imported from another country	Active detection	Mixed	Less than 10,000mm³
New infections (control group)	2	1036	Male	33	20 to 39	Not applicable	Black	5 to 8 years	Urban	Mining	Yes	Imported from another country	Active detection	Vivax	Less than 10,000mm³
New infections (control group)	2	1763	Male	33	20 to 39	Not applicable	Black	5 to 8 years	Urban	Mining	Yes	Imported from another country	Passive detection	Vivax	Over 10,000mm³
New infections (control group)	2	1154	Male	37	20 to 39	Not applicable	Black	5 to 8 years	Urban	Mining	Yes	Imported from the Brazilian endemic region	Passive detection	Mixed	Less than 10,000mm³
New infections (control group)	2	681	Male	27	20 to 39	Not applicable	Black	5 to 8 years	Urban	Mining	Yes	Imported from another country	Passive detection	Vivax	Less than 10,000mm³
New infections (control group)	2	735	Male	25	20 to 39	Not applicable	Black	5 to 8 years	Urban	Others	Yes	Imported from another country	Passive detection	Vivax	Less than 10,000mm³
New infections (control group)	2	2235	Male	32	20 to 39	Not applicable	Black	9 to 11 years	Urban	Rural activities	Yes	Imported from the Brazilian endemic region	Active detection	Vivax	Less than 10,000mm³
New infections (control group)	2	687	Male	27	20 to 39	Not applicable	Black	9 to 11 years	Urban	Mining	Yes	Imported from another country	Active detection	Vivax	Less than 10,000mm³
New infections (control group)	2	1385	Male	67	Over 60	Not applicable	Black	9 to 11 years	Urban	NA	Yes	Imported from the Brazilian endemic region	Passive detection	Vivax	Less than 10,000mm³
New infections (control group)	2	364	Male	33	20 to 39	Not applicable	Black	9 to 11 years	Urban	Others	Yes	Imported from the Brazilian endemic region	Passive detection	Vivax	Less than 10,000mm³
New infections (control group)	2	888	Male	54	40 to 59	Not applicable	Black	9 to 11 years	Urban	Others	Yes	Imported from the Brazilian endemic region	Active detection	Vivax	Less than 10,000mm³
New infections (control group)	2	994	Male	31	20 to 39	Not applicable	Black	9 to 11 years	Urban	Tourism or Travel	Yes	Imported from the Brazilian endemic region	Active detection	Vivax	Less than 10,000mm³
New infections (control group)	2	1367	Male	35	20 to 39	Not applicable	Black	NA	Urban	Mining	Yes	Imported from another country	Passive detection	Vivax	Over 10,000mm³
New infections (control group)	2	3073	Male	27	20 to 39	Not applicable	Black	NA	Urban	Others	Assymptomatic	Imported from another country	Passive detection	Vivax	Less than 10,000mm³
New infections (control group)	2	2736	Male	29	20 to 39	Not applicable	Black	NA	Urban	Others	Yes	Imported from another country	Passive detection	Vivax	Less than 10,000mm³
New infections (control group)	2	1581	Male	56	40 to 59	Not applicable	Black	NA	Urban	Tourism or Travel	Yes	Imported from the Brazilian endemic region	Passive detection	Vivax	Less than 10,000mm³
New infections (control group)	2	751	Male	44	40 to 59	Not applicable	White	5 to 8 years	Rural	Driver	Yes	Imported from the Brazilian endemic region	Passive detection	Vivax	Less than 10,000mm³
New infections (control group)	2	1431	Male	37	20 to 39	Not applicable	White	NA	Rural	Mining	Yes	Imported from another country	Active detection	Vivax	Less than 10,000mm³
New infections (control group)	2	2469	Male	31	20 to 39	Not applicable	White	Over 12 years	Rural	Others	Yes	Imported from the Brazilian endemic region	Active detection	Vivax	Less than 10,000mm³
New infections (control group)	2	2149	Male	30	20 to 39	Not applicable	White	1 to 4 years	Rural	Rural activities	Yes	Autochthonous from extra-amazon region	Passive detection	Vivax	Less than 10,000mm³
New infections (control group)	2	1122	Male	39	20 to 39	Not applicable	White	1 to 4 years	Rural	Rural activities	Assymptomatic	Autochthonous from extra-amazon region	Passive detection	Vivax	Less than 10,000mm³
New infections (control group)	2	1006	Male	62	Over 60	Not applicable	White	1 to 4 years	Rural	Tourism or Travel	Yes	Imported from the Brazilian endemic region	Passive detection	Vivax	Less than 10,000mm³
New infections (control group)	2	1294	Male	67	Over 60	Not applicable	White	1 to 4 years	Rural	Tourism or Travel	Yes	Imported from the Brazilian endemic region	search for malaria relapse	Mixed	Less than 10,000mm³
New infections (control group)	2	1268	Male	51	40 to 59	Not applicable	White	1 to 4 years	Urban	Mining	Yes	Imported from another country	Passive detection	Vivax	Less than 10,000mm³
New infections (control group)	2	447	Male	37	20 to 39	Not applicable	White	1 to 4 years	Urban	Tourism or Travel	Yes	Imported from the Brazilian endemic region	Passive detection	Vivax	Less than 10,000mm³
New infections (control group)	2	406	Male	59	40 to 59	Not applicable	White	1 to 4 years	Urban	Tourism or Travel	Yes	NA	search for malaria relapse	Vivax	Less than 10,000mm³
New infections (control group)	2	594	Male	62	Over 60	Not applicable	White	Over 12 years	Urban	Tourism or Travel	Yes	Imported from the Brazilian endemic region	Passive detection	Vivax	Less than 10,000mm³
New infections (control group)	2	380	Male	43	40 to 59	Not applicable	White	5 to 8 years	Urban	Mining	Yes	Imported from another country	Active detection	Vivax	Less than 10,000mm³
New infections (control group)	2	755	Male	28	20 to 39	Not applicable	White	5 to 8 years	Urban	Mining	Yes	Imported from another country	Passive detection	Vivax	Less than 10,000mm³
New infections (control group)	2	1971	Male	42	40 to 59	Not applicable	White	5 to 8 years	Urban	Others	Yes	Imported from the Brazilian endemic region	Passive detection	Vivax	Less than 10,000mm³
New infections (control group)	2	1930	Male	43	40 to 59	Not applicable	White	5 to 8 years	Urban	Tourism or Travel	Yes	Imported from the Brazilian endemic region	Passive detection	Vivax	Less than 10,000mm³
New infections (control group)	2	649	Male	42	40 to 59	Not applicable	White	9 to 11 years	Urban	Mining	Assymptomatic	Imported from the Brazilian endemic region	Passive detection	Vivax	Less than 10,000mm³
New infections (control group)	2	406	Male	56	40 to 59	Not applicable	White	9 to 11 years	Urban	Mining	Yes	Imported from the Brazilian endemic region	Passive detection	Vivax	Less than 10,000mm³
New infections (control group)	2	776	Male	31	20 to 39	Not applicable	White	9 to 11 years	Urban	Others	Yes	NA	Active detection	Vivax	Less than 10,000mm³
New infections (control group)	2	446	Male	43	40 to 59	Not applicable	White	9 to 11 years	Urban	Others	Yes	Imported from the Brazilian endemic region	Active detection	Vivax	Less than 10,000mm³
New infections (control group)	2	659	Male	30	20 to 39	Not applicable	White	9 to 11 years	Urban	Others	Yes	Imported from another country	search for malaria relapse	Vivax	Less than 10,000mm³
New infections (control group)	2	1013	Male	49	40 to 59	Not applicable	White	NA	Urban	Tourism or Travel	Yes	Imported from the Brazilian endemic region	search for malaria relapse	Mixed	Less than 10,000mm³
New infections (control group)	1	0	Female	47	40 to 59	NA	Yellow	NA	Rural	NA	Yes	Imported from another country	Active detection	Vivax	Less than 10,000mm³
New infections (control group)	1	0	Female	15	10 to 19	Not pregnant	Yellow	1 to 4 years	Urban	Tourism or Travel	Yes	Imported from the Brazilian endemic region	Passive detection	Vivax	Less than 10,000mm³
New infections (control group)	1	0	Female	29	20 to 39	Not pregnant	Yellow	Over 12 years	Urban	Others	Yes	Imported from the Brazilian endemic region	Passive detection	Vivax	Over 10,000mm³
New infections (control group)	1	0	Female	60	Over 60	Not applicable	Yellow	Over 12 years	Urban	Tourism or Travel	Yes	Imported from another country	Passive detection	Mixed	Over 10,000mm³
New infections (control group)	1	0	Female	69	Over 60	Sim	Yellow	5 to 8 years	Urban	Others	Yes	Imported from the Brazilian endemic region	Passive detection	Vivax	Less than 10,000mm³
New infections (control group)	1	0	Female	46	40 to 59	Not pregnant	Yellow	5 to 8 years	Urban	Tourism or Travel	Yes	Imported from the Brazilian endemic region	Passive detection	Mixed	Less than 10,000mm³
New infections (control group)	1	0	Female	37	20 to 39	Not pregnant	Yellow	9 to 11 years	Urban	NA	Yes	Autochthonous from extra-amazon region	Passive detection	Vivax	Less than 10,000mm³
New infections (control group)	1	0	Female	20	20 to 39	Not pregnant	Yellow	9 to 11 years	Urban	Others	Yes	Imported from the Brazilian endemic region	Passive detection	Vivax	Less than 10,000mm³
New infections (control group)	1	0	Female	39	20 to 39	Not pregnant	Yellow	NA	Urban	Mining	Yes	Imported from another country	Passive detection	Vivax	Less than 10,000mm³
New infections (control group)	1	0	Female	45	40 to 59	NA	Yellow	NA	Urban	NA	Yes	Imported from the Brazilian endemic region	Passive detection	Vivax	Less than 10,000mm³
New infections (control group)	1	0	Female	27	20 to 39	Not pregnant	Yellow	NA	Urban	Others	Yes	Autochthonous from extra-amazon region	Active detection	Vivax	Less than 10,000mm³
New infections (control group)	1	0	Female	58	40 to 59	NA	Yellow	NA	Urban	Rural activities	Yes	Imported from the Brazilian endemic region	Passive detection	Vivax	Less than 10,000mm³
New infections (control group)	1	0	Female	37	20 to 39	NA	Yellow	NA	Urban	Tourism or Travel	Yes	Imported from the Brazilian endemic region	Passive detection	Mixed	Less than 10,000mm³
New infections (control group)	1	0	Female	4	00 to 04	Not applicable	Yellow	NA	Urban	Tourism or Travel	Yes	Imported from the Brazilian endemic region	search for malaria relapse	Vivax	Less than 10,000mm³
New infections (control group)	1	0	Female	33	20 to 39	NA	Black	Illiterate	Urban	Others	Yes	Imported from the Brazilian endemic region	Passive detection	Vivax	Less than 10,000mm³
New infections (control group)	1	0	Female	67	Over 60	Not applicable	Black	Illiterate	Urban	Others	Yes	Imported from the Brazilian endemic region	Passive detection	Vivax	Less than 10,000mm³
New infections (control group)	1	0	Female	71	Over 60	Not applicable	Black	Illiterate	Urban	Others	Yes	Autochthonous from extra-amazon region	Passive detection	Vivax	Over 10,000mm³
New infections (control group)	1	0	Female	85	Over 60	Not pregnant	Black	Illiterate	Urban	Others	Yes	Imported from the Brazilian endemic region	Passive detection	Vivax	Less than 10,000mm³
New infections (control group)	1	0	Female	66	Over 60	Not applicable	Black	Illiterate	Urban	Tourism or Travel	Yes	Imported from the Brazilian endemic region	search for malaria relapse	Vivax	Less than 10,000mm³
New infections (control group)	1	0	Female	6	05 to 09	Not applicable	Indigenous	NA	NA	Others	Yes	Imported from the Brazilian endemic region	Passive detection	Vivax	Less than 10,000mm³
New infections (control group)	1	0	Female	70	Over 60	Not applicable	Indigenous	Illiterate	NA	Others	Yes	Autochthonous from extra-amazon region	Active detection	Vivax	Less than 10,000mm³
New infections (control group)	1	0	Female	10	10 to 19	Not applicable	Indigenous	NA	NA	Others	Yes	Imported from the Brazilian endemic region	Active detection	Vivax	Less than 10,000mm³
New infections (control group)	1	0	Female	31	20 to 39	Not pregnant	Indigenous	5 to 8 years	Rural	Rural activities	Yes	Autochthonous from extra-amazon region	Active detection	Vivax	Less than 10,000mm³
New infections (control group)	1	0	Female	69	Over 60	Not applicable	Indigenous	NA	Rural	Rural activities	Yes	NA	Active detection	Vivax	Less than 10,000mm³
New infections (control group)	1	0	Female	4	00 to 04	Not applicable	Indigenous	NA	Rural	NA	Yes	Imported from the Brazilian endemic region	Passive detection	Vivax	Less than 10,000mm³
New infections (control group)	1	0	Female	28	20 to 39	Not applicable	Indigenous	NA	Rural	NA	Yes	Imported from another country	Passive detection	Vivax	Less than 10,000mm³
New infections (control group)	1	0	Female	20	20 to 39	NA	Indigenous	1 to 4 years	Rural	Others	Yes	Autochthonous from extra-amazon region	Passive detection	Vivax	Less than 10,000mm³
New infections (control group)	1	0	Female	38	20 to 39	NA	Indigenous	1 to 4 years	Rural	Others	Yes	Autochthonous from extra-amazon region	Passive detection	Vivax	Less than 10,000mm³
New infections (control group)	1	0	Female	62	Over 60	Not pregnant	Indigenous	Illiterate	Rural	Others	Yes	Imported from another country	Passive detection	Vivax	Less than 10,000mm³
New infections (control group)	1	0	Female	28	20 to 39	Not pregnant	Indigenous	Illiterate	Rural	Others	Yes	Imported from another country	Passive detection	Vivax	Less than 10,000mm³
New infections (control group)	1	0	Female	15	10 to 19	Not pregnant	Indigenous	Illiterate	Rural	Others	Yes	Imported from another country	Passive detection	Vivax	Less than 10,000mm³
New infections (control group)	1	0	Female	19	10 to 19	Not pregnant	Indigenous	1 to 4 years	Rural	Others	Yes	Imported from another country	Passive detection	Vivax	Less than 10,000mm³
New infections (control group)	1	0	Female	12	10 to 19	NA	Indigenous	NA	Rural	Others	Yes	Autochthonous from extra-amazon region	Active detection	Vivax	Less than 10,000mm³
New infections (control group)	1	0	Female	31	20 to 39	NA	Indigenous	1 to 4 years	Rural	Others	Yes	Autochthonous from extra-amazon region	Active detection	Vivax	Less than 10,000mm³
New infections (control group)	1	0	Female	31	20 to 39	NA	Indigenous	1 to 4 years	Rural	Others	Yes	Autochthonous from extra-amazon region	Active detection	Vivax	Less than 10,000mm³
New infections (control group)	1	0	Female	31	20 to 39	NA	Indigenous	1 to 4 years	Rural	Others	Yes	Autochthonous from extra-amazon region	Active detection	Vivax	Less than 10,000mm³
New infections (control group)	1	0	Female	15	10 to 19	NA	Indigenous	1 to 4 years	Rural	Others	Yes	Autochthonous from extra-amazon region	Active detection	Vivax	Less than 10,000mm³
New infections (control group)	1	0	Female	39	20 to 39	NA	Indigenous	1 to 4 years	Rural	Others	Yes	Autochthonous from extra-amazon region	Active detection	Vivax	Over 10,000mm³
New infections (control group)	1	0	Female	45	40 to 59	Not pregnant	Indigenous	1 to 4 years	Rural	Others	Yes	Autochthonous from extra-amazon region	Active detection	Vivax	Less than 10,000mm³
New infections (control group)	1	0	Female	30	20 to 39	Not pregnant	Indigenous	1 to 4 years	Rural	Others	Yes	Autochthonous from extra-amazon region	Active detection	Vivax	Less than 10,000mm³
New infections (control group)	1	0	Female	69	Over 60	Not pregnant	Indigenous	Illiterate	Rural	Others	Yes	Autochthonous from extra-amazon region	Active detection	Vivax	Less than 10,000mm³
New infections (control group)	1	0	Female	64	Over 60	Not pregnant	Indigenous	NA	Rural	Others	Yes	Autochthonous from extra-amazon region	Active detection	Vivax	Less than 10,000mm³
New infections (control group)	1	0	Female	19	10 to 19	Not pregnant	Indigenous	5 to 8 years	Rural	Others	Yes	Autochthonous from extra-amazon region	Active detection	Vivax	Less than 10,000mm³
New infections (control group)	1	0	Female	31	20 to 39	Not pregnant	Indigenous	1 to 4 years	Rural	Others	Yes	Autochthonous from extra-amazon region	Active detection	Vivax	Less than 10,000mm³
New infections (control group)	1	0	Female	54	40 to 59	Not pregnant	Indigenous	Illiterate	Rural	Others	Yes	Autochthonous from extra-amazon region	Active detection	Vivax	Less than 10,000mm³
New infections (control group)	1	0	Female	22	20 to 39	Not pregnant	Indigenous	9 to 11 years	Rural	Others	Yes	Imported from the Brazilian endemic region	search for malaria relapse	Vivax	Less than 10,000mm³
New infections (control group)	1	0	Female	5	05 to 09	Not applicable	Indigenous	NA	Rural	Others	Yes	Autochthonous from extra-amazon region	Active detection	Vivax	Less than 10,000mm³
New infections (control group)	1	0	Female	3	00 to 04	Not applicable	Indigenous	NA	Rural	Others	Yes	Autochthonous from extra-amazon region	Active detection	Vivax	Less than 10,000mm³
New infections (control group)	1	0	Female	40	40 to 59	Not applicable	Indigenous	NA	Rural	Others	Yes	Autochthonous from extra-amazon region	Active detection	Vivax	Less than 10,000mm³
New infections (control group)	1	0	Female	6	05 to 09	Not applicable	Indigenous	NA	Rural	Others	Assymptomatic	Autochthonous from extra-amazon region	Active detection	Vivax	Less than 10,000mm³
New infections (control group)	1	0	Female	2	00 to 04	Not applicable	Indigenous	NA	Rural	Others	Yes	Autochthonous from extra-amazon region	Active detection	Vivax	Less than 10,000mm³
New infections (control group)	1	0	Female	6	05 to 09	Not applicable	Indigenous	NA	Rural	Others	Yes	Autochthonous from extra-amazon region	Active detection	Vivax	Less than 10,000mm³
New infections (control group)	1	0	Female	10	10 to 19	Not applicable	Indigenous	1 to 4 years	Rural	Others	Yes	Autochthonous from extra-amazon region	Active detection	Vivax	Less than 10,000mm³
New infections (control group)	1	0	Female	31	20 to 39	Not applicable	Indigenous	1 to 4 years	Rural	Others	Yes	Autochthonous from extra-amazon region	Active detection	Vivax	Less than 10,000mm³
New infections (control group)	1	0	Female	5	05 to 09	Not applicable	Indigenous	NA	Rural	Others	Yes	Autochthonous from extra-amazon region	Active detection	Vivax	Less than 10,000mm³
New infections (control group)	1	0	Female	2	00 to 04	Not applicable	Indigenous	NA	Rural	Others	Yes	Autochthonous from extra-amazon region	Active detection	Vivax	Less than 10,000mm³
New infections (control group)	1	0	Female	31	20 to 39	Not applicable	Indigenous	1 to 4 years	Rural	Others	Yes	Autochthonous from extra-amazon region	Active detection	Vivax	Less than 10,000mm³
New infections (control group)	1	0	Female	7	05 to 09	Not applicable	Indigenous	1 to 4 years	Rural	Others	Yes	Autochthonous from extra-amazon region	Active detection	Vivax	Less than 10,000mm³
New infections (control group)	1	0	Female	31	20 to 39	Sim	Indigenous	1 to 4 years	Rural	Others	Yes	Autochthonous from extra-amazon region	Active detection	Vivax	Less than 10,000mm³
New infections (control group)	1	0	Female	31	20 to 39	Not applicable	Indigenous	1 to 4 years	Rural	Rural activities	Yes	Imported from another country	Passive detection	Vivax	Less than 10,000mm³
New infections (control group)	1	0	Female	12	10 to 19	Not pregnant	Indigenous	1 to 4 years	Rural	Rural activities	Yes	Imported from another country	Passive detection	Vivax	Less than 10,000mm³
New infections (control group)	1	0	Female	20	20 to 39	NA	Indigenous	1 to 4 years	Rural	Tourism or Travel	Yes	Autochthonous from extra-amazon region	Active detection	Vivax	Less than 10,000mm³
New infections (control group)	1	0	Female	30	20 to 39	Not pregnant	Indigenous	1 to 4 years	Rural	Tourism or Travel	Yes	Autochthonous from extra-amazon region	Active detection	Vivax	Less than 10,000mm³
New infections (control group)	1	0	Female	7	05 to 09	Not applicable	Indigenous	1 to 4 years	Rural	Tourism or Travel	Yes	Autochthonous from extra-amazon region	Active detection	Vivax	Less than 10,000mm³
New infections (control group)	1	0	Female	19	10 to 19	Not applicable	Indigenous	1 to 4 years	Urban	Tourism or Travel	Yes	Imported from the Brazilian endemic region	Active detection	Vivax	Less than 10,000mm³
New infections (control group)	1	0	Female	33	20 to 39	Not pregnant	Indigenous	Over 12 years	Urban	Others	Yes	Imported from another country	Passive detection	Vivax	Less than 10,000mm³
New infections (control group)	1	0	Female	32	20 to 39	Not pregnant	Indigenous	5 to 8 years	Urban	Others	Yes	Imported from the Brazilian endemic region	Passive detection	Vivax	Over 10,000mm³
New infections (control group)	1	0	Female	35	20 to 39	Not pregnant	Indigenous	9 to 11 years	Urban	Others	Yes	Imported from the Brazilian endemic region	Passive detection	Vivax	Less than 10,000mm³
New infections (control group)	1	0	Female	1	00 to 04	Not applicable	Indigenous	NA	Urban	Mining	Yes	Imported from the Brazilian endemic region	Active detection	Vivax	Less than 10,000mm³
New infections (control group)	1	0	Female	4	00 to 04	Not applicable	Indigenous	NA	Urban	NA	Yes	Imported from the Brazilian endemic region	Passive detection	Vivax	Less than 10,000mm³
New infections (control group)	1	0	Female	75	Over 60	Not applicable	Indigenous	NA	Urban	Rural activities	Yes	NA	Passive detection	Vivax	Less than 10,000mm³
New infections (control group)	1	0	Female	2	00 to 04	Not applicable	Indigenous	NA	Urban	Tourism or Travel	Yes	Imported from the Brazilian endemic region	Passive detection	Vivax	Less than 10,000mm³
New infections (control group)	1	0	Female	31	20 to 39	Not pregnant	Indigenous	NA	Urban	Tourism or Travel	Yes	Imported from the Brazilian endemic region	Passive detection	Vivax	Less than 10,000mm³
New infections (control group)	1	0	Female	50	40 to 59	Not applicable	NA	NA	NA	NA	Yes	Imported from the Brazilian endemic region	Passive detection	Vivax	Less than 10,000mm³
New infections (control group)	1	0	Female	40	40 to 59	Not applicable	NA	NA	NA	NA	Yes	Imported from the Brazilian endemic region	Passive detection	Vivax	Less than 10,000mm³
New infections (control group)	1	0	Female	28	20 to 39	Not pregnant	NA	NA	NA	NA	Yes	Imported from the Brazilian endemic region	Passive detection	Vivax	Less than 10,000mm³
New infections (control group)	1	0	Female	25	20 to 39	NA	NA	NA	NA	Others	Yes	Imported from the Brazilian endemic region	Passive detection	Vivax	Less than 10,000mm³
New infections (control group)	1	0	Female	33	20 to 39	Not pregnant	NA	NA	NA	Others	Yes	Imported from the Brazilian endemic region	Passive detection	Vivax	Less than 10,000mm³
New infections (control group)	1	0	Female	33	20 to 39	NA	NA	NA	NA	Rural activities	Yes	Imported from the Brazilian endemic region	Passive detection	Vivax	Less than 10,000mm³
New infections (control group)	1	0	Female	26	20 to 39	Not pregnant	NA	NA	NA	Rural activities	Yes	Imported from the Brazilian endemic region	Passive detection	Vivax	Less than 10,000mm³
New infections (control group)	1	0	Female	34	20 to 39	NA	NA	NA	NA	Tourism or Travel	Yes	Imported from the Brazilian endemic region	Active detection	Vivax	Over 10,000mm³
New infections (control group)	1	0	Female	46	40 to 59	Not applicable	NA	NA	Rural	Rural activities	Yes	Autochthonous from extra-amazon region	Active detection	Vivax	Less than 10,000mm³
New infections (control group)	1	0	Female	55	40 to 59	NA	NA	NA	Rural	NA	Yes	Imported from the Brazilian endemic region	Passive detection	Vivax	Less than 10,000mm³
New infections (control group)	1	0	Female	41	40 to 59	Not pregnant	NA	NA	Rural	NA	Yes	Imported from the Brazilian endemic region	Passive detection	Vivax	Less than 10,000mm³
New infections (control group)	1	0	Female	27	20 to 39	Not pregnant	NA	NA	Rural	NA	Yes	Imported from the Brazilian endemic region	Passive detection	Vivax	Less than 10,000mm³
New infections (control group)	1	0	Female	26	20 to 39	Sim	NA	NA	Rural	NA	Yes	Imported from another country	Active detection	Vivax	Less than 10,000mm³
New infections (control group)	1	0	Female	38	20 to 39	Sim	NA	NA	Rural	NA	Yes	Imported from the Brazilian endemic region	Passive detection	Vivax	Less than 10,000mm³
New infections (control group)	1	0	Female	48	40 to 59	NA	NA	NA	Rural	Others	Yes	NA	Passive detection	Vivax	Less than 10,000mm³
New infections (control group)	1	0	Female	43	40 to 59	Not pregnant	NA	NA	Rural	Others	Yes	Imported from the Brazilian endemic region	Passive detection	Vivax	Over 10,000mm³
New infections (control group)	1	0	Female	35	20 to 39	Not pregnant	NA	Over 12 years	Rural	Others	Yes	Autochthonous from extra-amazon region	Passive detection	Vivax	Less than 10,000mm³
New infections (control group)	1	0	Female	51	40 to 59	Not pregnant	NA	Over 12 years	Rural	Others	Yes	Autochthonous from extra-amazon region	Passive detection	Vivax	Less than 10,000mm³
New infections (control group)	1	0	Female	47	40 to 59	Not pregnant	NA	Over 12 years	Rural	Others	Yes	Autochthonous from extra-amazon region	Passive detection	Vivax	Less than 10,000mm³
New infections (control group)	1	0	Female	40	40 to 59	NA	NA	NA	Rural	Others	Yes	NA	search for malaria relapse	Vivax	Less than 10,000mm³
New infections (control group)	1	0	Female	26	20 to 39	NA	NA	NA	Rural	Others	Yes	Imported from another country	Active detection	Vivax	Less than 10,000mm³
New infections (control group)	1	0	Female	48	40 to 59	NA	NA	NA	Rural	Others	Yes	NA	search for malaria relapse	Vivax	Less than 10,000mm³
New infections (control group)	1	0	Female	31	20 to 39	NA	NA	NA	Rural	Rural activities	Yes	Autochthonous from extra-amazon region	Passive detection	Vivax	Less than 10,000mm³
New infections (control group)	1	0	Female	56	40 to 59	Not pregnant	NA	1 to 4 years	Urban	Others	Yes	Autochthonous from extra-amazon region	Passive detection	Vivax	Less than 10,000mm³
New infections (control group)	1	0	Female	32	20 to 39	Not pregnant	NA	Over 12 years	Urban	Others	Yes	Imported from the Brazilian endemic region	Passive detection	Vivax	Over 10,000mm³
New infections (control group)	1	0	Female	28	20 to 39	Sim	NA	Over 12 years	Urban	Others	Yes	Imported from the Brazilian endemic region	Passive detection	Vivax	Over 10,000mm³
New infections (control group)	1	0	Female	52	40 to 59	Not pregnant	NA	Over 12 years	Urban	Tourism or Travel	Yes	Autochthonous from extra-amazon region	Passive detection	Vivax	Less than 10,000mm³
New infections (control group)	1	0	Female	58	40 to 59	Not pregnant	NA	Over 12 years	Urban	Tourism or Travel	Yes	Autochthonous from extra-amazon region	Passive detection	Vivax	Less than 10,000mm³
New infections (control group)	1	0	Female	54	40 to 59	Not pregnant	NA	Over 12 years	Urban	Tourism or Travel	Yes	Autochthonous from extra-amazon region	Passive detection	Vivax	Less than 10,000mm³
New infections (control group)	1	0	Female	72	Over 60	Not pregnant	NA	Over 12 years	Urban	Tourism or Travel	Yes	Autochthonous from extra-amazon region	Passive detection	Vivax	Less than 10,000mm³
New infections (control group)	1	0	Female	56	40 to 59	Not pregnant	NA	Over 12 years	Urban	Tourism or Travel	Yes	Autochthonous from extra-amazon region	Passive detection	Vivax	Less than 10,000mm³
New infections (control group)	1	0	Female	39	20 to 39	Not pregnant	NA	Over 12 years	Urban	Tourism or Travel	Yes	Autochthonous from extra-amazon region	Active detection	Vivax	Less than 10,000mm³
New infections (control group)	1	0	Female	11	10 to 19	Not pregnant	NA	5 to 8 years	Urban	Others	Yes	Imported from the Brazilian endemic region	Active detection	Vivax	Less than 10,000mm³
New infections (control group)	1	0	Female	23	20 to 39	Not pregnant	NA	9 to 11 years	Urban	NA	Yes	Imported from the Brazilian endemic region	Passive detection	Vivax	Over 10,000mm³
New infections (control group)	1	0	Female	28	20 to 39	Not pregnant	NA	9 to 11 years	Urban	Others	Yes	Imported from the Brazilian endemic region	Passive detection	Vivax	Less than 10,000mm³
New infections (control group)	1	0	Female	81	Over 60	Not pregnant	NA	9 to 11 years	Urban	Others	Yes	Imported from the Brazilian endemic region	Passive detection	Vivax	Less than 10,000mm³
New infections (control group)	1	0	Female	44	40 to 59	Not pregnant	NA	9 to 11 years	Urban	Others	Yes	Imported from the Brazilian endemic region	Passive detection	Vivax	Over 10,000mm³
New infections (control group)	1	0	Female	30	20 to 39	Not pregnant	NA	9 to 11 years	Urban	Others	Yes	Imported from another country	Active detection	Vivax	Less than 10,000mm³
New infections (control group)	1	0	Female	82	Over 60	Not pregnant	NA	9 to 11 years	Urban	Tourism or Travel	Yes	Autochthonous from extra-amazon region	Passive detection	Vivax	Less than 10,000mm³
New infections (control group)	1	0	Female	26	20 to 39	NA	NA	NA	Urban	Mining	Yes	Autochthonous from extra-amazon region	Active detection	Vivax	Less than 10,000mm³
New infections (control group)	1	0	Female	40	40 to 59	NA	NA	NA	Urban	Mining	Yes	Imported from another country	Passive detection	Vivax	Over 10,000mm³
New infections (control group)	1	0	Female	30	20 to 39	NA	NA	NA	Urban	Mining	Yes	Autochthonous from extra-amazon region	Passive detection	Vivax	Less than 10,000mm³
New infections (control group)	1	0	Female	48	40 to 59	NA	NA	NA	Urban	Mining	Yes	Imported from another country	Passive detection	Vivax	Less than 10,000mm³
New infections (control group)	1	0	Female	39	20 to 39	Not applicable	NA	NA	Urban	Mining	Yes	Imported from the Brazilian endemic region	Passive detection	Vivax	Less than 10,000mm³
New infections (control group)	1	0	Female	31	20 to 39	Not pregnant	NA	NA	Urban	Mining	Yes	Imported from another country	Passive detection	Vivax	Less than 10,000mm³
New infections (control group)	1	0	Female	37	20 to 39	Not pregnant	NA	NA	Urban	Mining	Yes	Imported from the Brazilian endemic region	Passive detection	Vivax	Less than 10,000mm³
New infections (control group)	1	0	Female	61	Over 60	Not pregnant	NA	NA	Urban	Mining	Yes	Imported from the Brazilian endemic region	Passive detection	Vivax	Over 10,000mm³
New infections (control group)	1	0	Female	31	20 to 39	NA	NA	NA	Urban	NA	Yes	Imported from the Brazilian endemic region	Passive detection	Vivax	Less than 10,000mm³
New infections (control group)	1	0	Female	21	20 to 39	NA	NA	NA	Urban	NA	Yes	Imported from the Brazilian endemic region	Passive detection	Vivax	Less than 10,000mm³
New infections (control group)	1	0	Female	22	20 to 39	NA	NA	NA	Urban	NA	Yes	NA	Passive detection	Vivax	Less than 10,000mm³
New infections (control group)	1	0	Female	27	20 to 39	NA	NA	NA	Urban	NA	Yes	Imported from the Brazilian endemic region	Passive detection	Mixed	Less than 10,000mm³
New infections (control group)	1	0	Female	37	20 to 39	NA	NA	NA	Urban	NA	Yes	Autochthonous from extra-amazon region	Active detection	Vivax	Less than 10,000mm³
New infections (control group)	1	0	Female	71	Over 60	Not pregnant	NA	NA	Urban	NA	Yes	Imported from the Brazilian endemic region	Active detection	Vivax	Less than 10,000mm³
New infections (control group)	1	0	Female	39	20 to 39	Not pregnant	NA	NA	Urban	NA	Yes	Imported from the Brazilian endemic region	Active detection	Vivax	Less than 10,000mm³
New infections (control group)	1	0	Female	50	40 to 59	Not applicable	NA	NA	Urban	NA	Yes	Imported from the Brazilian endemic region	Passive detection	Vivax	Less than 10,000mm³
New infections (control group)	1	0	Female	50	40 to 59	Not applicable	NA	NA	Urban	NA	Yes	Imported from another country	Passive detection	Mixed	Less than 10,000mm³
New infections (control group)	1	0	Female	45	40 to 59	Not pregnant	NA	NA	Urban	NA	Yes	Autochthonous from extra-amazon region	Passive detection	Vivax	Less than 10,000mm³
New infections (control group)	1	0	Female	51	40 to 59	Not pregnant	NA	NA	Urban	NA	Yes	Imported from the Brazilian endemic region	Passive detection	Vivax	Less than 10,000mm³
New infections (control group)	1	0	Female	72	Over 60	NA	NA	NA	Urban	Others	Yes	Imported from the Brazilian endemic region	Passive detection	Vivax	Less than 10,000mm³
New infections (control group)	1	0	Female	69	Over 60	NA	NA	NA	Urban	Others	Yes	Autochthonous from extra-amazon region	Passive detection	Vivax	Less than 10,000mm³
New infections (control group)	1	0	Female	61	Over 60	NA	NA	NA	Urban	Others	Yes	Imported from the Brazilian endemic region	Passive detection	Vivax	Less than 10,000mm³
New infections (control group)	1	0	Female	29	20 to 39	NA	NA	NA	Urban	Others	Yes	Imported from another country	Passive detection	Vivax	Less than 10,000mm³
New infections (control group)	1	0	Female	46	40 to 59	NA	NA	NA	Urban	Others	Yes	Imported from the Brazilian endemic region	Passive detection	Mixed	Less than 10,000mm³
New infections (control group)	1	0	Female	49	40 to 59	NA	NA	NA	Urban	Others	Yes	Imported from the Brazilian endemic region	Passive detection	Mixed	Less than 10,000mm³
New infections (control group)	1	0	Female	45	40 to 59	NA	NA	NA	Urban	Others	Yes	Imported from the Brazilian endemic region	Passive detection	Vivax	Less than 10,000mm³
New infections (control group)	1	0	Female	42	40 to 59	Not applicable	NA	NA	Urban	Others	Yes	Imported from the Brazilian endemic region	Passive detection	Vivax	Less than 10,000mm³
New infections (control group)	1	0	Female	64	Over 60	Not applicable	NA	NA	Urban	Others	Yes	Imported from the Brazilian endemic region	Passive detection	Vivax	Less than 10,000mm³
New infections (control group)	1	0	Female	21	20 to 39	Not pregnant	NA	NA	Urban	Others	Yes	Imported from the Brazilian endemic region	Passive detection	Vivax	Over 10,000mm³
New infections (control group)	1	0	Female	46	40 to 59	Not pregnant	NA	NA	Urban	Others	Yes	Imported from another country	Passive detection	Vivax	Less than 10,000mm³
New infections (control group)	1	0	Female	39	20 to 39	Not pregnant	NA	NA	Urban	Others	Yes	Imported from the Brazilian endemic region	Passive detection	Vivax	Less than 10,000mm³
New infections (control group)	1	0	Female	69	Over 60	Not pregnant	NA	NA	Urban	Others	Yes	Imported from the Brazilian endemic region	Passive detection	Vivax	Less than 10,000mm³
New infections (control group)	1	0	Female	11	10 to 19	Not applicable	NA	NA	Urban	Others	Yes	Imported from the Brazilian endemic region	Active detection	Vivax	Less than 10,000mm³
New infections (control group)	1	0	Female	48	40 to 59	NA	NA	NA	Urban	Rural activities	Yes	Imported from the Brazilian endemic region	Passive detection	Vivax	Over 10,000mm³
New infections (control group)	1	0	Female	40	40 to 59	Not pregnant	NA	NA	Urban	Rural activities	Yes	Imported from the Brazilian endemic region	Passive detection	Mixed	Less than 10,000mm³
New infections (control group)	1	0	Female	30	20 to 39	NA	NA	NA	Urban	Tourism or Travel	Yes	Imported from the Brazilian endemic region	Passive detection	Mixed	Less than 10,000mm³
New infections (control group)	1	0	Female	64	Over 60	NA	NA	NA	Urban	Tourism or Travel	Yes	Imported from the Brazilian endemic region	Passive detection	Vivax	Less than 10,000mm³
New infections (control group)	1	0	Female	51	40 to 59	NA	NA	NA	Urban	Tourism or Travel	Yes	Imported from the Brazilian endemic region	Passive detection	Vivax	Less than 10,000mm³
New infections (control group)	1	0	Female	34	20 to 39	NA	NA	NA	Urban	Tourism or Travel	Yes	Imported from the Brazilian endemic region	Passive detection	Vivax	Less than 10,000mm³
New infections (control group)	1	0	Female	4	00 to 04	Not applicable	NA	NA	Urban	Tourism or Travel	Yes	Imported from the Brazilian endemic region	Passive detection	Vivax	Less than 10,000mm³
New infections (control group)	1	0	Female	61	Over 60	Not pregnant	NA	NA	Urban	Tourism or Travel	Yes	Imported from the Brazilian endemic region	Passive detection	Vivax	Less than 10,000mm³
New infections (control group)	1	0	Female	83	Over 60	Not pregnant	NA	NA	Urban	Tourism or Travel	Yes	Imported from the Brazilian endemic region	Passive detection	Vivax	Over 10,000mm³
New infections (control group)	1	0	Female	41	40 to 59	Not pregnant	NA	NA	Urban	Tourism or Travel	Yes	Imported from another country	Passive detection	Vivax	Less than 10,000mm³
New infections (control group)	1	0	Female	21	20 to 39	Not pregnant	NA	NA	Urban	Tourism or Travel	Yes	Imported from the Brazilian endemic region	Passive detection	Vivax	Less than 10,000mm³
New infections (control group)	1	0	Female	31	20 to 39	Sim	NA	NA	Urban	Tourism or Travel	Yes	Imported from the Brazilian endemic region	Passive detection	Vivax	Over 10,000mm³
New infections (control group)	1	0	Female	32	20 to 39	NA	NA	NA	Urban	Tourism or Travel	Yes	Imported from the Brazilian endemic region	Active detection	Vivax	Less than 10,000mm³
New infections (control group)	1	0	Female	18	10 to 19	NA	NA	NA	Urban	Tourism or Travel	Yes	Imported from the Brazilian endemic region	search for malaria relapse	Vivax	Less than 10,000mm³
New infections (control group)	1	0	Female	25	20 to 39	NA	NA	NA	Urban	Tourism or Travel	Yes	Imported from the Brazilian endemic region	Active detection	Vivax	Less than 10,000mm³
New infections (control group)	1	0	Female	52	40 to 59	Not pregnant	NA	NA	Urban	Tourism or Travel	Yes	Imported from the Brazilian endemic region	Active detection	Vivax	Less than 10,000mm³
New infections (control group)	1	0	Female	58	40 to 59	Not pregnant	NA	NA	Urban	Tourism or Travel	Yes	Imported from the Brazilian endemic region	search for malaria relapse	Vivax	Less than 10,000mm³
New infections (control group)	1	0	Female	76	Over 60	Not pregnant	NA	NA	Urban	Tourism or Travel	Yes	Imported from the Brazilian endemic region	Active detection	Vivax	Less than 10,000mm³
New infections (control group)	1	0	Female	37	20 to 39	Not pregnant	NA	NA	Urban	Tourism or Travel	Yes	Imported from the Brazilian endemic region	search for malaria relapse	Vivax	Less than 10,000mm³
New infections (control group)	1	0	Female	33	20 to 39	Sim	NA	NA	Urban	Tourism or Travel	Yes	Autochthonous from extra-amazon region	search for malaria relapse	Vivax	Less than 10,000mm³
New infections (control group)	1	0	Female	33	20 to 39	Not applicable	Black	5 to 8 years	NA	Rural activities	Yes	Imported from the Brazilian endemic region	search for malaria relapse	Vivax	Less than 10,000mm³
New infections (control group)	1	0	Female	57	40 to 59	Not pregnant	Black	5 to 8 years	NA	Driver	Yes	Imported from the Brazilian endemic region	Passive detection	Vivax	Less than 10,000mm³
New infections (control group)	1	0	Female	65	Over 60	Not applicable	Black	NA	NA	Mining	Yes	Imported from the Brazilian endemic region	search for malaria relapse	Vivax	Less than 10,000mm³
New infections (control group)	1	0	Female	27	20 to 39	Sim	Black	NA	NA	Mining	Assymptomatic	Imported from the Brazilian endemic region	search for malaria relapse	Vivax	Less than 10,000mm³
New infections (control group)	1	0	Female	29	20 to 39	Not pregnant	Black	Over 12 years	NA	Mining	Yes	Imported from another country	Passive detection	Vivax	Less than 10,000mm³
New infections (control group)	1	0	Female	43	40 to 59	Not pregnant	Black	9 to 11 years	NA	Mining	Yes	Imported from the Brazilian endemic region	Passive detection	Mixed	Less than 10,000mm³
New infections (control group)	1	0	Female	34	20 to 39	Not pregnant	Black	5 to 8 years	NA	NA	Yes	Autochthonous from extra-amazon region	Active detection	Vivax	Less than 10,000mm³
New infections (control group)	1	0	Female	27	20 to 39	NA	Black	5 to 8 years	NA	Others	Yes	Imported from the Brazilian endemic region	Passive detection	Vivax	Less than 10,000mm³
New infections (control group)	1	0	Female	56	40 to 59	NA	Black	1 to 4 years	NA	Others	Yes	Autochthonous from extra-amazon region	Passive detection	Vivax	Less than 10,000mm³
New infections (control group)	1	0	Female	9	05 to 09	Not applicable	Black	1 to 4 years	NA	Others	Yes	Imported from another country	Passive detection	Vivax	Less than 10,000mm³
New infections (control group)	1	0	Female	42	40 to 59	Not pregnant	Black	Over 12 years	NA	Others	Yes	Imported from the Brazilian endemic region	Passive detection	Vivax	Less than 10,000mm³
New infections (control group)	1	0	Female	30	20 to 39	Not pregnant	Black	NA	NA	Others	Assymptomatic	Imported from another country	Passive detection	Vivax	Less than 10,000mm³
New infections (control group)	1	0	Female	49	40 to 59	NA	Black	9 to 11 years	NA	Others	Yes	Imported from the Brazilian endemic region	Active detection	Vivax	Over 10,000mm³
New infections (control group)	1	0	Female	28	20 to 39	Not pregnant	Black	9 to 11 years	NA	Others	Yes	Imported from another country	Active detection	Vivax	Less than 10,000mm³
New infections (control group)	1	0	Female	74	Over 60	Not pregnant	Black	5 to 8 years	NA	Others	Yes	Imported from the Brazilian endemic region	Active detection	Vivax	Less than 10,000mm³
New infections (control group)	1	0	Female	52	40 to 59	Not pregnant	Black	1 to 4 years	NA	Others	Yes	Autochthonous from extra-amazon region	search for malaria relapse	Vivax	Less than 10,000mm³
New infections (control group)	1	0	Female	53	40 to 59	Not pregnant	Black	1 to 4 years	NA	Others	Yes	Autochthonous from extra-amazon region	Active detection	Vivax	Less than 10,000mm³
New infections (control group)	1	0	Female	34	20 to 39	NA	Black	NA	NA	Tourism or Travel	Yes	Imported from the Brazilian endemic region	Passive detection	Vivax	Over 10,000mm³
New infections (control group)	1	0	Female	4	00 to 04	Not applicable	Black	NA	NA	Tourism or Travel	Yes	Imported from the Brazilian endemic region	Passive detection	Vivax	Over 10,000mm³
New infections (control group)	1	0	Female	33	20 to 39	Not pregnant	Black	Illiterate	NA	Tourism or Travel	Yes	NA	Passive detection	Mixed	Over 10,000mm³
New infections (control group)	1	0	Female	28	20 to 39	Not pregnant	Black	NA	NA	Tourism or Travel	Yes	Imported from another country	Passive detection	Vivax	Over 10,000mm³
New infections (control group)	1	0	Female	50	40 to 59	NA	Black	NA	NA	Tourism or Travel	Yes	Imported from the Brazilian endemic region	Active detection	Vivax	Less than 10,000mm³
New infections (control group)	1	0	Female	32	20 to 39	Not pregnant	Black	9 to 11 years	NA	Tourism or Travel	Yes	Imported from the Brazilian endemic region	Active detection	Vivax	Less than 10,000mm³
New infections (control group)	1	0	Female	52	40 to 59	Not applicable	Black	NA	NA	Tourism or Travel	Yes	Autochthonous from extra-amazon region	search for malaria relapse	Vivax	Less than 10,000mm³
New infections (control group)	1	0	Female	37	20 to 39	NA	Black	1 to 4 years	Rural	Rural activities	Yes	Autochthonous from extra-amazon region	Active detection	Vivax	Less than 10,000mm³
New infections (control group)	1	0	Female	58	40 to 59	NA	Black	NA	Rural	Rural activities	Yes	Autochthonous from extra-amazon region	Active detection	Vivax	Less than 10,000mm³
New infections (control group)	1	0	Female	28	20 to 39	NA	Black	1 to 4 years	Rural	Rural activities	Yes	Autochthonous from extra-amazon region	Active detection	Vivax	Less than 10,000mm³
New infections (control group)	1	0	Female	45	40 to 59	Not pregnant	Black	NA	Rural	Rural activities	Yes	Autochthonous from extra-amazon region	search for malaria relapse	Vivax	Less than 10,000mm³
New infections (control group)	1	0	Female	15	10 to 19	Not pregnant	Black	9 to 11 years	Rural	Rural activities	Yes	Autochthonous from extra-amazon region	Active detection	Vivax	Less than 10,000mm³
New infections (control group)	1	0	Female	41	40 to 59	Not pregnant	Black	5 to 8 years	Rural	Rural activities	Yes	Autochthonous from extra-amazon region	Active detection	Vivax	Less than 10,000mm³
New infections (control group)	1	0	Female	51	40 to 59	Not pregnant	Black	NA	Rural	Rural activities	Yes	NA	Active detection	Vivax	Less than 10,000mm³
New infections (control group)	1	0	Female	33	20 to 39	Not pregnant	Black	1 to 4 years	Rural	Rural activities	Yes	Autochthonous from extra-amazon region	Active detection	Vivax	Less than 10,000mm³
New infections (control group)	1	0	Female	43	40 to 59	Not pregnant	Black	1 to 4 years	Rural	Rural activities	Yes	Imported from the Brazilian endemic region	search for malaria relapse	Vivax	Less than 10,000mm³
New infections (control group)	1	0	Female	51	40 to 59	Not pregnant	Black	1 to 4 years	Rural	Rural activities	Yes	Autochthonous from extra-amazon region	Active detection	Vivax	Less than 10,000mm³
New infections (control group)	1	0	Female	20	20 to 39	Not pregnant	Black	1 to 4 years	Rural	Rural activities	Yes	Autochthonous from extra-amazon region	Active detection	Vivax	Less than 10,000mm³
New infections (control group)	1	0	Female	25	20 to 39	Not pregnant	Black	1 to 4 years	Rural	Rural activities	Yes	Imported from the Brazilian endemic region	Active detection	Vivax	Less than 10,000mm³
New infections (control group)	1	0	Female	25	20 to 39	Not pregnant	Black	9 to 11 years	Rural	Rural activities	Yes	Imported from the Brazilian endemic region	Active detection	Vivax	Over 10,000mm³
New infections (control group)	1	0	Female	38	20 to 39	Not pregnant	Black	NA	Rural	Rural activities	Yes	Autochthonous from extra-amazon region	Active detection	Vivax	Less than 10,000mm³
New infections (control group)	1	0	Female	15	10 to 19	Not applicable	Black	1 to 4 years	Rural	Rural activities	Yes	Autochthonous from extra-amazon region	Active detection	Vivax	Less than 10,000mm³
New infections (control group)	1	0	Female	41	40 to 59	Not applicable	Black	1 to 4 years	Rural	Mining	Yes	Imported from the Brazilian endemic region	Active detection	Vivax	Less than 10,000mm³
New infections (control group)	1	0	Female	42	40 to 59	NA	Black	NA	Rural	NA	Yes	Imported from another country	Active detection	Vivax	Less than 10,000mm³
New infections (control group)	1	0	Female	15	10 to 19	NA	Black	5 to 8 years	Rural	NA	Yes	Autochthonous from extra-amazon region	Passive detection	Vivax	Less than 10,000mm³
New infections (control group)	1	0	Female	24	20 to 39	NA	Black	NA	Rural	NA	Yes	Imported from the Brazilian endemic region	search for malaria relapse	Vivax	Less than 10,000mm³
New infections (control group)	1	0	Female	11	10 to 19	Not pregnant	Black	NA	Rural	NA	Yes	NA	Active detection	Vivax	Less than 10,000mm³
New infections (control group)	1	0	Female	49	40 to 59	Not pregnant	Black	5 to 8 years	Rural	NA	Yes	Imported from the Brazilian endemic region	Active detection	Vivax	Less than 10,000mm³
New infections (control group)	1	0	Female	55	40 to 59	Not pregnant	Black	9 to 11 years	Rural	NA	Yes	Autochthonous from extra-amazon region	Active detection	Vivax	Less than 10,000mm³
New infections (control group)	1	0	Female	1	00 to 04	Not applicable	Black	NA	Rural	NA	Yes	Imported from the Brazilian endemic region	search for malaria relapse	Vivax	Less than 10,000mm³
New infections (control group)	1	0	Female	5	05 to 09	Not applicable	Black	NA	Rural	NA	Yes	Autochthonous from extra-amazon region	search for malaria relapse	Vivax	Less than 10,000mm³
New infections (control group)	1	0	Female	1	00 to 04	Not applicable	Black	NA	Rural	NA	Yes	Imported from the Brazilian endemic region	Passive detection	Vivax	Less than 10,000mm³
New infections (control group)	1	0	Female	8	05 to 09	Not applicable	Black	1 to 4 years	Rural	NA	Yes	Autochthonous from extra-amazon region	Passive detection	Vivax	Less than 10,000mm³
New infections (control group)	1	0	Female	11	10 to 19	NA	Black	NA	Rural	Others	Yes	Autochthonous from extra-amazon region	Passive detection	Vivax	Less than 10,000mm³
New infections (control group)	1	0	Female	21	20 to 39	NA	Black	1 to 4 years	Rural	Others	Yes	Autochthonous from extra-amazon region	Passive detection	Vivax	Less than 10,000mm³
New infections (control group)	1	0	Female	74	Over 60	NA	Black	5 to 8 years	Rural	Others	Yes	Autochthonous from extra-amazon region	Passive detection	Vivax	Less than 10,000mm³
New infections (control group)	1	0	Female	22	20 to 39	NA	Black	NA	Rural	Others	Yes	Autochthonous from extra-amazon region	Passive detection	Vivax	Over 10,000mm³
New infections (control group)	1	0	Female	48	40 to 59	Not applicable	Black	5 to 8 years	Rural	Others	Yes	NA	Passive detection	Vivax	Less than 10,000mm³
New infections (control group)	1	0	Female	51	40 to 59	Not applicable	Black	1 to 4 years	Rural	Others	Yes	Autochthonous from extra-amazon region	Passive detection	Vivax	Less than 10,000mm³
New infections (control group)	1	0	Female	44	40 to 59	Not applicable	Black	1 to 4 years	Rural	Others	Yes	Autochthonous from extra-amazon region	Passive detection	Vivax	Less than 10,000mm³
New infections (control group)	1	0	Female	4	00 to 04	Not applicable	Black	1 to 4 years	Rural	Others	Yes	Autochthonous from extra-amazon region	Passive detection	Vivax	Less than 10,000mm³
New infections (control group)	1	0	Female	10	10 to 19	Not applicable	Black	1 to 4 years	Rural	Others	Yes	Imported from the Brazilian endemic region	Passive detection	Vivax	Less than 10,000mm³
New infections (control group)	1	0	Female	8	05 to 09	Not applicable	Black	1 to 4 years	Rural	Others	Yes	Autochthonous from extra-amazon region	Passive detection	Vivax	Less than 10,000mm³
New infections (control group)	1	0	Female	34	20 to 39	Not pregnant	Black	9 to 11 years	Rural	Others	Yes	Imported from the Brazilian endemic region	Passive detection	Vivax	Over 10,000mm³
New infections (control group)	1	0	Female	24	20 to 39	Not pregnant	Black	9 to 11 years	Rural	Others	Yes	Autochthonous from extra-amazon region	Passive detection	Vivax	Less than 10,000mm³
New infections (control group)	1	0	Female	48	40 to 59	Not pregnant	Black	1 to 4 years	Rural	Others	Yes	NA	Passive detection	Vivax	Less than 10,000mm³
New infections (control group)	1	0	Female	17	10 to 19	Not pregnant	Black	5 to 8 years	Rural	Others	Yes	Autochthonous from extra-amazon region	Passive detection	Vivax	Less than 10,000mm³
New infections (control group)	1	0	Female	53	40 to 59	Not pregnant	Black	1 to 4 years	Rural	Others	Yes	Autochthonous from extra-amazon region	Passive detection	Vivax	Less than 10,000mm³
New infections (control group)	1	0	Female	57	40 to 59	Not pregnant	Black	1 to 4 years	Rural	Others	Yes	NA	Passive detection	Vivax	Less than 10,000mm³
New infections (control group)	1	0	Female	72	Over 60	Not pregnant	Black	NA	Rural	Others	Yes	Autochthonous from extra-amazon region	Passive detection	Vivax	Less than 10,000mm³
New infections (control group)	1	0	Female	27	20 to 39	Not pregnant	Black	5 to 8 years	Rural	Others	Yes	Imported from the Brazilian endemic region	Passive detection	Vivax	Less than 10,000mm³
New infections (control group)	1	0	Female	12	10 to 19	Not pregnant	Black	1 to 4 years	Rural	Others	Yes	Imported from the Brazilian endemic region	Passive detection	Vivax	Less than 10,000mm³
New infections (control group)	1	0	Female	18	10 to 19	Not pregnant	Black	5 to 8 years	Rural	Others	Yes	Autochthonous from extra-amazon region	Passive detection	Vivax	Less than 10,000mm³
New infections (control group)	1	0	Female	50	40 to 59	Not pregnant	Black	5 to 8 years	Rural	Others	Yes	NA	Passive detection	Vivax	Less than 10,000mm³
New infections (control group)	1	0	Female	28	20 to 39	Not pregnant	Black	5 to 8 years	Rural	Others	Yes	Imported from another country	Passive detection	Vivax	Less than 10,000mm³
New infections (control group)	1	0	Female	26	20 to 39	Not pregnant	Black	5 to 8 years	Rural	Others	Yes	Autochthonous from extra-amazon region	Passive detection	Vivax	Less than 10,000mm³
New infections (control group)	1	0	Female	20	20 to 39	Not pregnant	Black	9 to 11 years	Rural	Others	Yes	Imported from the Brazilian endemic region	Passive detection	Vivax	Over 10,000mm³
New infections (control group)	1	0	Female	34	20 to 39	Not pregnant	Black	NA	Rural	Others	Yes	Autochthonous from extra-amazon region	Passive detection	Vivax	Less than 10,000mm³
New infections (control group)	1	0	Female	39	20 to 39	Not pregnant	Black	9 to 11 years	Rural	Others	Yes	Autochthonous from extra-amazon region	Passive detection	Vivax	Less than 10,000mm³
New infections (control group)	1	0	Female	35	20 to 39	Not pregnant	Black	5 to 8 years	Rural	Others	Yes	Autochthonous from extra-amazon region	Passive detection	Vivax	Less than 10,000mm³
New infections (control group)	1	0	Female	16	10 to 19	Not pregnant	Black	9 to 11 years	Rural	Others	Yes	Imported from the Brazilian endemic region	Passive detection	Vivax	Less than 10,000mm³
New infections (control group)	1	0	Female	31	20 to 39	Not pregnant	Black	NA	Rural	Others	Yes	Autochthonous from extra-amazon region	Passive detection	Vivax	Less than 10,000mm³
New infections (control group)	1	0	Female	12	10 to 19	Not pregnant	Black	5 to 8 years	Rural	Others	Yes	Autochthonous from extra-amazon region	Passive detection	Vivax	Less than 10,000mm³
New infections (control group)	1	0	Female	20	20 to 39	Not pregnant	Black	Over 12 years	Rural	Others	Yes	Imported from another country	Passive detection	Vivax	Less than 10,000mm³
New infections (control group)	1	0	Female	20	20 to 39	Not pregnant	Black	9 to 11 years	Rural	Others	Yes	Imported from the Brazilian endemic region	Passive detection	Vivax	Less than 10,000mm³
New infections (control group)	1	0	Female	25	20 to 39	Sim	Black	5 to 8 years	Rural	Others	Yes	NA	Passive detection	Vivax	Less than 10,000mm³
New infections (control group)	1	0	Female	15	10 to 19	Sim	Black	1 to 4 years	Rural	Others	Yes	Imported from the Brazilian endemic region	Passive detection	Mixed	Over 10,000mm³
New infections (control group)	1	0	Female	30	20 to 39	NA	Black	Over 12 years	Rural	Others	Assymptomatic	Autochthonous from extra-amazon region	Active detection	Vivax	Less than 10,000mm³
New infections (control group)	1	0	Female	19	10 to 19	NA	Black	NA	Rural	Others	Yes	Autochthonous from extra-amazon region	Active detection	Vivax	Less than 10,000mm³
New infections (control group)	1	0	Female	29	20 to 39	Not pregnant	Black	9 to 11 years	Rural	Others	Yes	Imported from the Brazilian endemic region	Active detection	Vivax	Less than 10,000mm³
New infections (control group)	1	0	Female	43	40 to 59	Not pregnant	Black	1 to 4 years	Rural	Others	Yes	Imported from the Brazilian endemic region	Active detection	Vivax	Less than 10,000mm³
New infections (control group)	1	0	Female	14	10 to 19	Not pregnant	Black	5 to 8 years	Rural	Others	Yes	Autochthonous from extra-amazon region	Active detection	Vivax	Less than 10,000mm³
New infections (control group)	1	0	Female	26	20 to 39	Not pregnant	Black	9 to 11 years	Rural	Others	Yes	Imported from the Brazilian endemic region	Active detection	Vivax	Less than 10,000mm³
New infections (control group)	1	0	Female	65	Over 60	Not pregnant	Black	1 to 4 years	Rural	Others	Yes	Imported from the Brazilian endemic region	search for malaria relapse	Vivax	Less than 10,000mm³
New infections (control group)	1	0	Female	49	40 to 59	Not pregnant	Black	NA	Rural	Others	Yes	NA	Active detection	Vivax	Less than 10,000mm³
New infections (control group)	1	0	Female	30	20 to 39	Not pregnant	Black	Illiterate	Rural	Others	Yes	Autochthonous from extra-amazon region	search for malaria relapse	Vivax	Less than 10,000mm³
New infections (control group)	1	0	Female	31	20 to 39	Not pregnant	Black	9 to 11 years	Rural	Others	Yes	Imported from the Brazilian endemic region	search for malaria relapse	Vivax	Less than 10,000mm³
New infections (control group)	1	0	Female	36	20 to 39	Not pregnant	Black	1 to 4 years	Rural	Others	Yes	Autochthonous from extra-amazon region	search for malaria relapse	Vivax	Less than 10,000mm³
New infections (control group)	1	0	Female	67	Over 60	Not pregnant	Black	NA	Rural	Others	Yes	Imported from the Brazilian endemic region	search for malaria relapse	Vivax	Less than 10,000mm³
New infections (control group)	1	0	Female	66	Over 60	Not pregnant	Black	1 to 4 years	Rural	Others	Yes	Autochthonous from extra-amazon region	Active detection	Vivax	Less than 10,000mm³
New infections (control group)	1	0	Female	26	20 to 39	Not pregnant	Black	NA	Rural	Others	Yes	Imported from the Brazilian endemic region	Active detection	Vivax	Less than 10,000mm³
New infections (control group)	1	0	Female	75	Over 60	Not pregnant	Black	5 to 8 years	Rural	Others	Yes	Autochthonous from extra-amazon region	Active detection	Vivax	Less than 10,000mm³
New infections (control group)	1	0	Female	20	20 to 39	Not pregnant	Black	NA	Rural	Others	Yes	Autochthonous from extra-amazon region	Active detection	Vivax	Less than 10,000mm³
New infections (control group)	1	0	Female	30	20 to 39	Not applicable	Black	NA	Rural	Others	Assymptomatic	Autochthonous from extra-amazon region	Active detection	Vivax	Less than 10,000mm³
New infections (control group)	1	0	Female	3	00 to 04	Not applicable	Black	NA	Rural	Others	Yes	Autochthonous from extra-amazon region	Active detection	Vivax	Over 10,000mm³
New infections (control group)	1	0	Female	4	00 to 04	Not applicable	Black	9 to 11 years	Rural	Others	Yes	Autochthonous from extra-amazon region	Active detection	Vivax	Less than 10,000mm³
New infections (control group)	1	0	Female	61	Over 60	NA	Black	Illiterate	Rural	Rural activities	Yes	Autochthonous from extra-amazon region	Passive detection	Vivax	Less than 10,000mm³
New infections (control group)	1	0	Female	22	20 to 39	Not applicable	Black	1 to 4 years	Rural	Rural activities	Yes	Imported from the Brazilian endemic region	Passive detection	Vivax	Less than 10,000mm³
New infections (control group)	1	0	Female	56	40 to 59	Not applicable	Black	NA	Rural	Rural activities	Yes	Autochthonous from extra-amazon region	Passive detection	Vivax	Less than 10,000mm³
New infections (control group)	1	0	Female	48	40 to 59	Not pregnant	Black	NA	Rural	Rural activities	Yes	Imported from the Brazilian endemic region	Passive detection	Vivax	Less than 10,000mm³
New infections (control group)	1	0	Female	34	20 to 39	Not pregnant	Black	1 to 4 years	Rural	Rural activities	Yes	Autochthonous from extra-amazon region	Passive detection	Vivax	Less than 10,000mm³
New infections (control group)	1	0	Female	34	20 to 39	Not pregnant	Black	1 to 4 years	Rural	Rural activities	Yes	Autochthonous from extra-amazon region	Passive detection	Vivax	Less than 10,000mm³
New infections (control group)	1	0	Female	43	40 to 59	Not pregnant	Black	9 to 11 years	Rural	Rural activities	Yes	Imported from the Brazilian endemic region	Passive detection	Vivax	Less than 10,000mm³
New infections (control group)	1	0	Female	54	40 to 59	Not pregnant	Black	1 to 4 years	Rural	Rural activities	Yes	Autochthonous from extra-amazon region	Passive detection	Vivax	Less than 10,000mm³
New infections (control group)	1	0	Female	56	40 to 59	Not pregnant	Black	NA	Rural	Rural activities	Yes	Autochthonous from extra-amazon region	Passive detection	Vivax	Less than 10,000mm³
New infections (control group)	1	0	Female	45	40 to 59	Not pregnant	Black	1 to 4 years	Rural	Rural activities	Yes	Imported from the Brazilian endemic region	Passive detection	Vivax	Less than 10,000mm³
New infections (control group)	1	0	Female	45	40 to 59	Not pregnant	Black	1 to 4 years	Rural	Rural activities	Yes	Autochthonous from extra-amazon region	Passive detection	Vivax	Less than 10,000mm³
New infections (control group)	1	0	Female	65	Over 60	Not pregnant	Black	Illiterate	Rural	Rural activities	Yes	Autochthonous from extra-amazon region	Passive detection	Vivax	Less than 10,000mm³
New infections (control group)	1	0	Female	20	20 to 39	Not pregnant	Black	5 to 8 years	Rural	Rural activities	Yes	Imported from the Brazilian endemic region	Passive detection	Vivax	Less than 10,000mm³
New infections (control group)	1	0	Female	37	20 to 39	Not pregnant	Black	1 to 4 years	Rural	Rural activities	Yes	Autochthonous from extra-amazon region	Passive detection	Vivax	Less than 10,000mm³
New infections (control group)	1	0	Female	32	20 to 39	Not pregnant	Black	5 to 8 years	Rural	Rural activities	Yes	Autochthonous from extra-amazon region	Passive detection	Vivax	Over 10,000mm³
New infections (control group)	1	0	Female	42	40 to 59	Not pregnant	Black	9 to 11 years	Rural	Rural activities	Assymptomatic	Autochthonous from extra-amazon region	Passive detection	Vivax	Less than 10,000mm³
New infections (control group)	1	0	Female	38	20 to 39	Not pregnant	Black	NA	Rural	Rural activities	Assymptomatic	Autochthonous from extra-amazon region	Passive detection	Vivax	Over 10,000mm³
New infections (control group)	1	0	Female	35	20 to 39	Not pregnant	Black	NA	Rural	Rural activities	Assymptomatic	Autochthonous from extra-amazon region	Passive detection	Vivax	Less than 10,000mm³
New infections (control group)	1	0	Female	30	20 to 39	Sim	Black	9 to 11 years	Rural	Rural activities	Assymptomatic	Autochthonous from extra-amazon region	Passive detection	Vivax	Over 10,000mm³
New infections (control group)	1	0	Female	69	Over 60	Not applicable	Black	NA	Rural	Tourism or Travel	Yes	Imported from the Brazilian endemic region	Passive detection	Vivax	Less than 10,000mm³
New infections (control group)	1	0	Female	26	20 to 39	Not pregnant	Black	5 to 8 years	Rural	Tourism or Travel	Yes	Imported from another country	Passive detection	Vivax	Less than 10,000mm³
New infections (control group)	1	0	Female	40	40 to 59	Not pregnant	Black	9 to 11 years	Rural	Tourism or Travel	Yes	Imported from the Brazilian endemic region	Passive detection	Vivax	Less than 10,000mm³
New infections (control group)	1	0	Female	20	20 to 39	Sim	Black	5 to 8 years	Rural	Tourism or Travel	Yes	Imported from the Brazilian endemic region	Passive detection	Vivax	Less than 10,000mm³
New infections (control group)	1	0	Female	37	20 to 39	Sim	Black	NA	Rural	Tourism or Travel	Assymptomatic	Imported from the Brazilian endemic region	Passive detection	Mixed	Less than 10,000mm³
New infections (control group)	1	0	Female	12	10 to 19	NA	Black	5 to 8 years	Rural	Tourism or Travel	Yes	Imported from the Brazilian endemic region	Active detection	Vivax	Less than 10,000mm³
New infections (control group)	1	0	Female	26	20 to 39	Not pregnant	Black	NA	Rural	Tourism or Travel	Yes	Imported from the Brazilian endemic region	Active detection	Vivax	Less than 10,000mm³
New infections (control group)	1	0	Female	30	20 to 39	Not pregnant	Black	9 to 11 years	Rural	Tourism or Travel	Yes	Imported from the Brazilian endemic region	Active detection	Vivax	Over 10,000mm³
New infections (control group)	1	0	Female	4	00 to 04	Not applicable	Black	NA	Rural	Tourism or Travel	Yes	Imported from the Brazilian endemic region	search for malaria relapse	Vivax	Less than 10,000mm³
New infections (control group)	1	0	Female	60	Over 60	Not applicable	Black	NA	Rural	Tourism or Travel	Yes	Imported from the Brazilian endemic region	Active detection	Vivax	Less than 10,000mm³
New infections (control group)	1	0	Female	4	00 to 04	Not applicable	Black	NA	Rural	Tourism or Travel	Yes	Autochthonous from extra-amazon region	Active detection	Vivax	Less than 10,000mm³
New infections (control group)	1	0	Female	53	40 to 59	Not pregnant	Black	1 to 4 years	Urban	Rural activities	Yes	Imported from the Brazilian endemic region	Active detection	Vivax	Less than 10,000mm³
New infections (control group)	1	0	Female	56	40 to 59	Not pregnant	Black	1 to 4 years	Urban	Mining	Yes	Imported from the Brazilian endemic region	Active detection	Vivax	Less than 10,000mm³
New infections (control group)	1	0	Female	36	20 to 39	Not pregnant	Black	1 to 4 years	Urban	Mining	Yes	Imported from the Brazilian endemic region	Passive detection	Vivax	Less than 10,000mm³
New infections (control group)	1	0	Female	25	20 to 39	NA	Black	1 to 4 years	Urban	NA	Yes	Imported from the Brazilian endemic region	Active detection	Vivax	Less than 10,000mm³
New infections (control group)	1	0	Female	52	40 to 59	Not applicable	Black	1 to 4 years	Urban	NA	Yes	Imported from the Brazilian endemic region	Active detection	Vivax	Less than 10,000mm³
New infections (control group)	1	0	Female	45	40 to 59	Not pregnant	Black	1 to 4 years	Urban	NA	Yes	Autochthonous from extra-amazon region	Passive detection	Vivax	Over 10,000mm³
New infections (control group)	1	0	Female	45	40 to 59	Not pregnant	Black	1 to 4 years	Urban	NA	Yes	NA	Passive detection	Vivax	Over 10,000mm³
New infections (control group)	1	0	Female	70	Over 60	Not pregnant	Black	1 to 4 years	Urban	NA	Yes	Imported from the Brazilian endemic region	Passive detection	Vivax	Less than 10,000mm³
New infections (control group)	1	0	Female	52	40 to 59	Not pregnant	Black	1 to 4 years	Urban	NA	Yes	Autochthonous from extra-amazon region	Passive detection	Vivax	Less than 10,000mm³
New infections (control group)	1	0	Female	15	10 to 19	Sim	Black	1 to 4 years	Urban	NA	Yes	Imported from the Brazilian endemic region	Passive detection	Vivax	Less than 10,000mm³
New infections (control group)	1	0	Female	27	20 to 39	Not applicable	Black	1 to 4 years	Urban	Others	Yes	Imported from another country	Passive detection	Mixed	Less than 10,000mm³
New infections (control group)	1	0	Female	9	05 to 09	Not applicable	Black	1 to 4 years	Urban	Others	Yes	Imported from the Brazilian endemic region	Passive detection	Vivax	Less than 10,000mm³
New infections (control group)	1	0	Female	47	40 to 59	Not pregnant	Black	1 to 4 years	Urban	Others	Yes	Imported from the Brazilian endemic region	Passive detection	Vivax	Less than 10,000mm³
New infections (control group)	1	0	Female	36	20 to 39	Not pregnant	Black	1 to 4 years	Urban	Others	Yes	Imported from the Brazilian endemic region	Passive detection	Vivax	Less than 10,000mm³
New infections (control group)	1	0	Female	12	10 to 19	Not pregnant	Black	1 to 4 years	Urban	Others	Yes	Imported from the Brazilian endemic region	Passive detection	Vivax	Less than 10,000mm³
New infections (control group)	1	0	Female	35	20 to 39	Not pregnant	Black	1 to 4 years	Urban	Others	Yes	Imported from the Brazilian endemic region	Passive detection	Vivax	Less than 10,000mm³
New infections (control group)	1	0	Female	33	20 to 39	Not pregnant	Black	1 to 4 years	Urban	Others	Yes	Imported from the Brazilian endemic region	Passive detection	Vivax	Less than 10,000mm³
New infections (control group)	1	0	Female	25	20 to 39	Not pregnant	Black	1 to 4 years	Urban	Others	Yes	Imported from the Brazilian endemic region	Passive detection	Vivax	Less than 10,000mm³
New infections (control group)	1	0	Female	26	20 to 39	Not pregnant	Black	1 to 4 years	Urban	Others	Yes	Imported from another country	Passive detection	Vivax	Less than 10,000mm³
New infections (control group)	1	0	Female	64	Over 60	Not pregnant	Black	1 to 4 years	Urban	Others	Yes	Imported from the Brazilian endemic region	Passive detection	Vivax	Less than 10,000mm³
New infections (control group)	1	0	Female	57	40 to 59	Not pregnant	Black	1 to 4 years	Urban	Others	Yes	Imported from the Brazilian endemic region	Passive detection	Vivax	Less than 10,000mm³
New infections (control group)	1	0	Female	12	10 to 19	Not pregnant	Black	1 to 4 years	Urban	Others	Yes	Imported from the Brazilian endemic region	Passive detection	Vivax	Less than 10,000mm³
New infections (control group)	1	0	Female	44	40 to 59	Not pregnant	Black	1 to 4 years	Urban	Others	Yes	Imported from the Brazilian endemic region	Passive detection	Vivax	Less than 10,000mm³
New infections (control group)	1	0	Female	13	10 to 19	Not pregnant	Black	1 to 4 years	Urban	Others	Yes	Imported from the Brazilian endemic region	Passive detection	Vivax	Over 10,000mm³
New infections (control group)	1	0	Female	40	40 to 59	Sim	Black	1 to 4 years	Urban	Others	Yes	Imported from another country	Passive detection	Vivax	Less than 10,000mm³
New infections (control group)	1	0	Female	11	10 to 19	NA	Black	1 to 4 years	Urban	Others	Yes	Imported from the Brazilian endemic region	Active detection	Vivax	Over 10,000mm³
New infections (control group)	1	0	Female	51	40 to 59	Not pregnant	Black	1 to 4 years	Urban	Others	Yes	Imported from the Brazilian endemic region	Active detection	Vivax	Less than 10,000mm³
New infections (control group)	1	0	Female	54	40 to 59	Not pregnant	Black	1 to 4 years	Urban	Others	Yes	Imported from the Brazilian endemic region	Active detection	Vivax	Less than 10,000mm³
New infections (control group)	1	0	Female	56	40 to 59	Not pregnant	Black	1 to 4 years	Urban	Others	Yes	Imported from the Brazilian endemic region	Active detection	Vivax	Less than 10,000mm³
New infections (control group)	1	0	Female	13	10 to 19	Not pregnant	Black	1 to 4 years	Urban	Others	Yes	Imported from the Brazilian endemic region	Active detection	Vivax	Less than 10,000mm³
New infections (control group)	1	0	Female	8	05 to 09	Not applicable	Black	1 to 4 years	Urban	Others	Assymptomatic	Autochthonous from extra-amazon region	Active detection	Vivax	Less than 10,000mm³
New infections (control group)	1	0	Female	18	10 to 19	Sim	Black	1 to 4 years	Urban	Others	Yes	Autochthonous from extra-amazon region	Active detection	Vivax	Less than 10,000mm³
New infections (control group)	1	0	Female	56	40 to 59	Not applicable	Black	1 to 4 years	Urban	Rural activities	Yes	Imported from the Brazilian endemic region	Passive detection	Vivax	Less than 10,000mm³
New infections (control group)	1	0	Female	66	Over 60	Not pregnant	Black	1 to 4 years	Urban	Rural activities	Yes	Imported from the Brazilian endemic region	Passive detection	Vivax	Less than 10,000mm³
New infections (control group)	1	0	Female	65	Over 60	Not applicable	Black	1 to 4 years	Urban	Tourism or Travel	Yes	Imported from the Brazilian endemic region	Passive detection	Vivax	Less than 10,000mm³
New infections (control group)	1	0	Female	65	Over 60	Not applicable	Black	1 to 4 years	Urban	Tourism or Travel	Yes	Imported from the Brazilian endemic region	Passive detection	Vivax	Less than 10,000mm³
New infections (control group)	1	0	Female	71	Over 60	Not pregnant	Black	1 to 4 years	Urban	Tourism or Travel	Yes	Autochthonous from extra-amazon region	Passive detection	Vivax	Less than 10,000mm³
New infections (control group)	1	0	Female	28	20 to 39	Not pregnant	Black	1 to 4 years	Urban	Tourism or Travel	Yes	Imported from the Brazilian endemic region	Passive detection	Vivax	Less than 10,000mm³
New infections (control group)	1	0	Female	45	40 to 59	Not pregnant	Black	1 to 4 years	Urban	Tourism or Travel	Yes	Imported from the Brazilian endemic region	Passive detection	Vivax	Less than 10,000mm³
New infections (control group)	1	0	Female	44	40 to 59	Not pregnant	Black	1 to 4 years	Urban	Tourism or Travel	Yes	Imported from another country	Passive detection	Vivax	Less than 10,000mm³
New infections (control group)	1	0	Female	49	40 to 59	Not pregnant	Black	1 to 4 years	Urban	Tourism or Travel	Yes	Imported from another country	Passive detection	Vivax	Less than 10,000mm³
New infections (control group)	1	0	Female	15	10 to 19	Not pregnant	Black	1 to 4 years	Urban	Tourism or Travel	Yes	Imported from the Brazilian endemic region	Active detection	Vivax	Less than 10,000mm³
New infections (control group)	1	0	Female	11	10 to 19	Not pregnant	Black	1 to 4 years	Urban	Tourism or Travel	Yes	NA	search for malaria relapse	Vivax	Less than 10,000mm³
New infections (control group)	1	0	Female	37	20 to 39	Not pregnant	Black	1 to 4 years	Urban	Tourism or Travel	Yes	Imported from the Brazilian endemic region	Active detection	Vivax	Less than 10,000mm³
New infections (control group)	1	0	Female	45	40 to 59	Not pregnant	Black	1 to 4 years	Urban	Tourism or Travel	Assymptomatic	Autochthonous from extra-amazon region	search for malaria relapse	Vivax	Less than 10,000mm³
New infections (control group)	1	0	Female	35	20 to 39	Not pregnant	Black	1 to 4 years	Urban	Tourism or Travel	Yes	Imported from another country	Active detection	Vivax	Less than 10,000mm³
New infections (control group)	1	0	Female	20	20 to 39	Not pregnant	Black	1 to 4 years	Urban	Tourism or Travel	Yes	Imported from the Brazilian endemic region	Active detection	Mixed	Less than 10,000mm³
New infections (control group)	1	0	Female	26	20 to 39	Not applicable	Black	1 to 4 years	Urban	Tourism or Travel	Yes	Imported from the Brazilian endemic region	Active detection	Vivax	Less than 10,000mm³
New infections (control group)	1	0	Female	64	Over 60	Not pregnant	Black	Over 12 years	Urban	Mining	Yes	Imported from another country	Active detection	Vivax	Less than 10,000mm³
New infections (control group)	1	0	Female	30	20 to 39	Not pregnant	Black	Over 12 years	Urban	Mining	Yes	Imported from another country	Passive detection	Vivax	Less than 10,000mm³
New infections (control group)	1	0	Female	38	20 to 39	NA	Black	Over 12 years	Urban	NA	Yes	Imported from the Brazilian endemic region	Passive detection	Vivax	Less than 10,000mm³
New infections (control group)	1	0	Female	39	20 to 39	NA	Black	Over 12 years	Urban	NA	Yes	Imported from the Brazilian endemic region	Passive detection	Vivax	Less than 10,000mm³
New infections (control group)	1	0	Female	29	20 to 39	Not pregnant	Black	Over 12 years	Urban	NA	Yes	Imported from the Brazilian endemic region	Active detection	Vivax	Less than 10,000mm³
New infections (control group)	1	0	Female	59	40 to 59	Not applicable	Black	Over 12 years	Urban	NA	Yes	Imported from the Brazilian endemic region	Active detection	Vivax	Less than 10,000mm³
New infections (control group)	1	0	Female	44	40 to 59	Not pregnant	Black	Over 12 years	Urban	NA	Yes	Imported from the Brazilian endemic region	Passive detection	Vivax	Less than 10,000mm³
New infections (control group)	1	0	Female	25	20 to 39	Not pregnant	Black	Over 12 years	Urban	NA	Yes	Imported from another country	Passive detection	Vivax	Less than 10,000mm³
New infections (control group)	1	0	Female	51	40 to 59	Not pregnant	Black	Over 12 years	Urban	NA	Yes	Imported from the Brazilian endemic region	Passive detection	Vivax	Less than 10,000mm³
New infections (control group)	1	0	Female	32	20 to 39	Not pregnant	Black	Over 12 years	Urban	NA	Yes	Imported from the Brazilian endemic region	Passive detection	Vivax	Less than 10,000mm³
New infections (control group)	1	0	Female	48	40 to 59	Not pregnant	Black	Over 12 years	Urban	NA	Yes	Imported from the Brazilian endemic region	Passive detection	Vivax	Less than 10,000mm³
New infections (control group)	1	0	Female	64	Over 60	Not applicable	Black	Over 12 years	Urban	Others	Yes	Imported from the Brazilian endemic region	Passive detection	Vivax	Over 10,000mm³
New infections (control group)	1	0	Female	24	20 to 39	Not pregnant	Black	Over 12 years	Urban	Others	Yes	Imported from the Brazilian endemic region	Passive detection	Vivax	Over 10,000mm³
New infections (control group)	1	0	Female	56	40 to 59	Not pregnant	Black	Over 12 years	Urban	Others	Yes	NA	Passive detection	Vivax	Less than 10,000mm³
New infections (control group)	1	0	Female	18	10 to 19	Not pregnant	Black	Over 12 years	Urban	Others	Yes	Autochthonous from extra-amazon region	Passive detection	Vivax	Less than 10,000mm³
New infections (control group)	1	0	Female	37	20 to 39	Not pregnant	Black	Over 12 years	Urban	Others	Yes	Imported from the Brazilian endemic region	Passive detection	Vivax	Over 10,000mm³
New infections (control group)	1	0	Female	26	20 to 39	Not pregnant	Black	Over 12 years	Urban	Others	Yes	NA	Passive detection	Mixed	Over 10,000mm³
New infections (control group)	1	0	Female	26	20 to 39	Not pregnant	Black	Over 12 years	Urban	Others	Yes	Imported from another country	Passive detection	Mixed	Less than 10,000mm³
New infections (control group)	1	0	Female	46	40 to 59	Not pregnant	Black	Over 12 years	Urban	Others	Yes	Imported from the Brazilian endemic region	Passive detection	Vivax	Less than 10,000mm³
New infections (control group)	1	0	Female	63	Over 60	Not pregnant	Black	Over 12 years	Urban	Others	Yes	Autochthonous from extra-amazon region	Passive detection	Vivax	Less than 10,000mm³
New infections (control group)	1	0	Female	32	20 to 39	Not pregnant	Black	Over 12 years	Urban	Others	Yes	Imported from the Brazilian endemic region	Passive detection	Vivax	Less than 10,000mm³
New infections (control group)	1	0	Female	28	20 to 39	Not pregnant	Black	Over 12 years	Urban	Others	Yes	Imported from another country	Passive detection	Vivax	Less than 10,000mm³
New infections (control group)	1	0	Female	33	20 to 39	Not pregnant	Black	Over 12 years	Urban	Others	Yes	Imported from another country	Passive detection	Vivax	Less than 10,000mm³
New infections (control group)	1	0	Female	32	20 to 39	Not pregnant	Black	Over 12 years	Urban	Others	Yes	Imported from the Brazilian endemic region	Passive detection	Vivax	Less than 10,000mm³
New infections (control group)	1	0	Female	34	20 to 39	Sim	Black	Over 12 years	Urban	Others	Yes	Imported from another country	Passive detection	Vivax	Less than 10,000mm³
New infections (control group)	1	0	Female	27	20 to 39	Not pregnant	Black	Over 12 years	Urban	Others	Yes	Imported from another country	Active detection	Vivax	Less than 10,000mm³
New infections (control group)	1	0	Female	26	20 to 39	Not pregnant	Black	Over 12 years	Urban	Others	Yes	Imported from the Brazilian endemic region	Active detection	Vivax	Less than 10,000mm³
New infections (control group)	1	0	Female	41	40 to 59	Not pregnant	Black	Over 12 years	Urban	Others	Yes	Imported from another country	Active detection	Vivax	Less than 10,000mm³
New infections (control group)	1	0	Female	26	20 to 39	Not pregnant	Black	Over 12 years	Urban	Others	Yes	Imported from the Brazilian endemic region	Active detection	Vivax	Less than 10,000mm³
New infections (control group)	1	0	Female	40	40 to 59	Not pregnant	Black	Over 12 years	Urban	Others	Yes	Imported from the Brazilian endemic region	Active detection	Vivax	Over 10,000mm³
New infections (control group)	1	0	Female	46	40 to 59	Not pregnant	Black	Over 12 years	Urban	Others	Yes	Imported from the Brazilian endemic region	Active detection	Vivax	Less than 10,000mm³
New infections (control group)	1	0	Female	30	20 to 39	Not pregnant	Black	Over 12 years	Urban	Others	Yes	NA	Active detection	Vivax	Less than 10,000mm³
New infections (control group)	1	0	Female	50	40 to 59	Not pregnant	Black	Over 12 years	Urban	Others	Yes	NA	Active detection	Vivax	Less than 10,000mm³
New infections (control group)	1	0	Female	35	20 to 39	Not pregnant	Black	Over 12 years	Urban	Others	Yes	NA	Active detection	Vivax	Less than 10,000mm³
New infections (control group)	1	0	Female	29	20 to 39	Not pregnant	Black	Over 12 years	Urban	Others	Yes	Imported from the Brazilian endemic region	Active detection	Vivax	Less than 10,000mm³
New infections (control group)	1	0	Female	27	20 to 39	Not pregnant	Black	Over 12 years	Urban	Others	Yes	Imported from the Brazilian endemic region	Active detection	Vivax	Over 10,000mm³
New infections (control group)	1	0	Female	26	20 to 39	Not pregnant	Black	Over 12 years	Urban	Rural activities	Yes	Imported from the Brazilian endemic region	Passive detection	Vivax	Less than 10,000mm³
New infections (control group)	1	0	Female	30	20 to 39	Not pregnant	Black	Over 12 years	Urban	Rural activities	Yes	NA	Passive detection	Vivax	Over 10,000mm³
New infections (control group)	1	0	Female	64	Over 60	Not applicable	Black	Over 12 years	Urban	Tourism or Travel	Yes	Imported from the Brazilian endemic region	Passive detection	Vivax	Less than 10,000mm³
New infections (control group)	1	0	Female	32	20 to 39	Not applicable	Black	Over 12 years	Urban	Tourism or Travel	Yes	Imported from the Brazilian endemic region	Passive detection	Vivax	Less than 10,000mm³
New infections (control group)	1	0	Female	22	20 to 39	Not pregnant	Black	Over 12 years	Urban	Tourism or Travel	Yes	Imported from the Brazilian endemic region	Passive detection	Vivax	Over 10,000mm³
New infections (control group)	1	0	Female	33	20 to 39	Not pregnant	Black	Over 12 years	Urban	Tourism or Travel	Yes	Imported from the Brazilian endemic region	Passive detection	Vivax	Less than 10,000mm³
New infections (control group)	1	0	Female	37	20 to 39	Not pregnant	Black	Over 12 years	Urban	Tourism or Travel	Yes	Imported from another country	Passive detection	Mixed	Over 10,000mm³
New infections (control group)	1	0	Female	47	40 to 59	Not pregnant	Black	Over 12 years	Urban	Tourism or Travel	Yes	Imported from the Brazilian endemic region	Passive detection	Vivax	Less than 10,000mm³
New infections (control group)	1	0	Female	61	Over 60	Not pregnant	Black	Over 12 years	Urban	Tourism or Travel	Yes	Imported from the Brazilian endemic region	Passive detection	Vivax	Less than 10,000mm³
New infections (control group)	1	0	Female	32	20 to 39	Not pregnant	Black	Over 12 years	Urban	Tourism or Travel	Yes	Imported from another country	Passive detection	Vivax	Less than 10,000mm³
New infections (control group)	1	0	Female	41	40 to 59	Not pregnant	Black	Over 12 years	Urban	Tourism or Travel	Yes	Imported from the Brazilian endemic region	Passive detection	Vivax	Less than 10,000mm³
New infections (control group)	1	0	Female	40	40 to 59	Not pregnant	Black	Over 12 years	Urban	Tourism or Travel	Yes	Imported from the Brazilian endemic region	Passive detection	Vivax	Less than 10,000mm³
New infections (control group)	1	0	Female	24	20 to 39	Not pregnant	Black	Over 12 years	Urban	Tourism or Travel	Yes	Imported from another country	Passive detection	Mixed	Less than 10,000mm³
New infections (control group)	1	0	Female	62	Over 60	Not pregnant	Black	Over 12 years	Urban	Tourism or Travel	Yes	Autochthonous from extra-amazon region	Passive detection	Vivax	Less than 10,000mm³
New infections (control group)	1	0	Female	35	20 to 39	Not pregnant	Black	Over 12 years	Urban	Tourism or Travel	Yes	NA	Passive detection	Vivax	Less than 10,000mm³
New infections (control group)	1	0	Female	26	20 to 39	Not pregnant	Black	Over 12 years	Urban	Tourism or Travel	Yes	Imported from the Brazilian endemic region	Passive detection	Vivax	Less than 10,000mm³
New infections (control group)	1	0	Female	38	20 to 39	Not pregnant	Black	Over 12 years	Urban	Tourism or Travel	Yes	Imported from the Brazilian endemic region	Passive detection	Vivax	Less than 10,000mm³
New infections (control group)	1	0	Female	37	20 to 39	Not pregnant	Black	Over 12 years	Urban	Tourism or Travel	Yes	Imported from the Brazilian endemic region	Passive detection	Vivax	Less than 10,000mm³
New infections (control group)	1	0	Female	21	20 to 39	Not pregnant	Black	Over 12 years	Urban	Tourism or Travel	Yes	Imported from the Brazilian endemic region	Passive detection	Vivax	Less than 10,000mm³
New infections (control group)	1	0	Female	21	20 to 39	Not pregnant	Black	Over 12 years	Urban	Tourism or Travel	Yes	Imported from the Brazilian endemic region	Passive detection	Vivax	Less than 10,000mm³
New infections (control group)	1	0	Female	25	20 to 39	Not pregnant	Black	Over 12 years	Urban	Tourism or Travel	Yes	Imported from the Brazilian endemic region	Passive detection	Vivax	Less than 10,000mm³
New infections (control group)	1	0	Female	30	20 to 39	Not pregnant	Black	Over 12 years	Urban	Tourism or Travel	Yes	Autochthonous from extra-amazon region	Active detection	Vivax	Less than 10,000mm³
New infections (control group)	1	0	Female	59	40 to 59	Not pregnant	Black	Over 12 years	Urban	Tourism or Travel	Yes	Imported from the Brazilian endemic region	Active detection	Vivax	Less than 10,000mm³
New infections (control group)	1	0	Female	51	40 to 59	Not pregnant	Black	Over 12 years	Urban	Tourism or Travel	Yes	Autochthonous from extra-amazon region	Active detection	Mixed	Less than 10,000mm³
New infections (control group)	1	0	Female	52	40 to 59	Not pregnant	Black	Over 12 years	Urban	Tourism or Travel	Yes	Imported from another country	Active detection	Vivax	Less than 10,000mm³
New infections (control group)	1	0	Female	34	20 to 39	Not pregnant	Black	Over 12 years	Urban	Tourism or Travel	Yes	Imported from the Brazilian endemic region	Active detection	Vivax	Less than 10,000mm³
New infections (control group)	1	0	Female	22	20 to 39	Not pregnant	Black	Over 12 years	Urban	Tourism or Travel	Yes	Imported from the Brazilian endemic region	Active detection	Vivax	Less than 10,000mm³
New infections (control group)	1	0	Female	29	20 to 39	Not pregnant	Black	Over 12 years	Urban	Tourism or Travel	Yes	Imported from the Brazilian endemic region	Active detection	Mixed	Less than 10,000mm³
New infections (control group)	1	0	Female	35	20 to 39	Not pregnant	Black	Over 12 years	Urban	Tourism or Travel	Yes	Imported from another country	Active detection	Vivax	Less than 10,000mm³
New infections (control group)	1	0	Female	40	40 to 59	Not pregnant	Black	Over 12 years	Urban	Tourism or Travel	Yes	Imported from the Brazilian endemic region	Active detection	Vivax	Less than 10,000mm³
New infections (control group)	1	0	Female	25	20 to 39	Not pregnant	Black	Over 12 years	Urban	Tourism or Travel	Yes	Imported from the Brazilian endemic region	search for malaria relapse	Vivax	Less than 10,000mm³
New infections (control group)	1	0	Female	60	Over 60	Not applicable	Black	Over 12 years	Urban	Tourism or Travel	Yes	Imported from the Brazilian endemic region	Active detection	Vivax	Less than 10,000mm³
New infections (control group)	1	0	Female	23	20 to 39	Sim	Black	Over 12 years	Urban	Tourism or Travel	Yes	Imported from another country	Active detection	Vivax	Less than 10,000mm³
New infections (control group)	1	0	Female	43	40 to 59	Not pregnant	Black	5 to 8 years	Urban	Driver	Yes	Imported from the Brazilian endemic region	Passive detection	Vivax	Less than 10,000mm³
New infections (control group)	1	0	Female	35	20 to 39	Not pregnant	Black	5 to 8 years	Urban	Mining	Yes	Imported from another country	Active detection	Vivax	Less than 10,000mm³
New infections (control group)	1	0	Female	54	40 to 59	Not pregnant	Black	5 to 8 years	Urban	Mining	Yes	Imported from another country	search for malaria relapse	Vivax	Less than 10,000mm³
New infections (control group)	1	0	Female	52	40 to 59	Not pregnant	Black	5 to 8 years	Urban	Mining	Yes	Imported from another country	Active detection	Mixed	Less than 10,000mm³
New infections (control group)	1	0	Female	38	20 to 39	Not applicable	Black	5 to 8 years	Urban	Mining	Yes	Imported from another country	Passive detection	Vivax	Less than 10,000mm³
New infections (control group)	1	0	Female	43	40 to 59	Not applicable	Black	5 to 8 years	Urban	Mining	Yes	Imported from another country	Passive detection	Vivax	Less than 10,000mm³
New infections (control group)	1	0	Female	25	20 to 39	Not pregnant	Black	5 to 8 years	Urban	Mining	Yes	Imported from another country	Passive detection	Vivax	Less than 10,000mm³
New infections (control group)	1	0	Female	37	20 to 39	Not pregnant	Black	5 to 8 years	Urban	Mining	Yes	Imported from the Brazilian endemic region	Passive detection	Mixed	Less than 10,000mm³
New infections (control group)	1	0	Female	30	20 to 39	Not pregnant	Black	5 to 8 years	Urban	Mining	Yes	Imported from another country	Passive detection	Vivax	Over 10,000mm³
New infections (control group)	1	0	Female	45	40 to 59	Not pregnant	Black	5 to 8 years	Urban	Mining	Yes	Imported from the Brazilian endemic region	Passive detection	Vivax	Over 10,000mm³
New infections (control group)	1	0	Female	11	10 to 19	Not pregnant	Black	5 to 8 years	Urban	Mining	Yes	Imported from the Brazilian endemic region	Passive detection	Vivax	Less than 10,000mm³
New infections (control group)	1	0	Female	44	40 to 59	Not pregnant	Black	5 to 8 years	Urban	Mining	Yes	Imported from another country	Passive detection	Vivax	Less than 10,000mm³
New infections (control group)	1	0	Female	45	40 to 59	Not pregnant	Black	5 to 8 years	Urban	Mining	Yes	Imported from another country	Passive detection	Vivax	Less than 10,000mm³
New infections (control group)	1	0	Female	18	10 to 19	NA	Black	5 to 8 years	Urban	NA	Yes	Imported from the Brazilian endemic region	Passive detection	Vivax	Less than 10,000mm³
New infections (control group)	1	0	Female	52	40 to 59	Not pregnant	Black	5 to 8 years	Urban	NA	Yes	Imported from the Brazilian endemic region	Active detection	Vivax	Less than 10,000mm³
New infections (control group)	1	0	Female	31	20 to 39	Not pregnant	Black	5 to 8 years	Urban	NA	Yes	Imported from the Brazilian endemic region	Active detection	Vivax	Less than 10,000mm³
New infections (control group)	1	0	Female	52	40 to 59	Not pregnant	Black	5 to 8 years	Urban	NA	Yes	Imported from the Brazilian endemic region	Active detection	Vivax	Less than 10,000mm³
New infections (control group)	1	0	Female	30	20 to 39	Not pregnant	Black	5 to 8 years	Urban	NA	Yes	Imported from the Brazilian endemic region	Active detection	Vivax	Over 10,000mm³
New infections (control group)	1	0	Female	28	20 to 39	Not pregnant	Black	5 to 8 years	Urban	NA	Yes	NA	Passive detection	Vivax	Less than 10,000mm³
New infections (control group)	1	0	Female	31	20 to 39	Not pregnant	Black	5 to 8 years	Urban	NA	Yes	NA	Passive detection	Vivax	Less than 10,000mm³
New infections (control group)	1	0	Female	19	10 to 19	Not pregnant	Black	5 to 8 years	Urban	NA	Yes	Autochthonous from extra-amazon region	Passive detection	Vivax	Less than 10,000mm³
New infections (control group)	1	0	Female	18	10 to 19	Sim	Black	5 to 8 years	Urban	NA	Yes	Imported from another country	search for malaria relapse	Vivax	Less than 10,000mm³
New infections (control group)	1	0	Female	13	10 to 19	NA	Black	5 to 8 years	Urban	Others	Yes	Imported from the Brazilian endemic region	Passive detection	Vivax	Less than 10,000mm³
New infections (control group)	1	0	Female	39	20 to 39	Not applicable	Black	5 to 8 years	Urban	Others	Yes	Imported from the Brazilian endemic region	Passive detection	Vivax	Less than 10,000mm³
New infections (control group)	1	0	Female	55	40 to 59	Not applicable	Black	5 to 8 years	Urban	Others	Yes	Imported from the Brazilian endemic region	Passive detection	Vivax	Less than 10,000mm³
New infections (control group)	1	0	Female	45	40 to 59	Not applicable	Black	5 to 8 years	Urban	Others	Yes	Imported from the Brazilian endemic region	Passive detection	Vivax	Less than 10,000mm³
New infections (control group)	1	0	Female	34	20 to 39	Not pregnant	Black	5 to 8 years	Urban	Others	Yes	Imported from the Brazilian endemic region	Passive detection	Vivax	Over 10,000mm³
New infections (control group)	1	0	Female	29	20 to 39	Not pregnant	Black	5 to 8 years	Urban	Others	Yes	Imported from the Brazilian endemic region	Passive detection	Vivax	Less than 10,000mm³
New infections (control group)	1	0	Female	23	20 to 39	Not pregnant	Black	5 to 8 years	Urban	Others	Yes	Imported from another country	Passive detection	Mixed	Less than 10,000mm³
New infections (control group)	1	0	Female	28	20 to 39	Not pregnant	Black	5 to 8 years	Urban	Others	Yes	Imported from another country	Passive detection	Vivax	Over 10,000mm³
New infections (control group)	1	0	Female	32	20 to 39	Not pregnant	Black	5 to 8 years	Urban	Others	Yes	NA	Passive detection	Vivax	Less than 10,000mm³
New infections (control group)	1	0	Female	41	40 to 59	Not pregnant	Black	5 to 8 years	Urban	Others	Yes	Imported from another country	Passive detection	Vivax	Less than 10,000mm³
New infections (control group)	1	0	Female	12	10 to 19	Not pregnant	Black	5 to 8 years	Urban	Others	Yes	NA	Passive detection	Vivax	Less than 10,000mm³
New infections (control group)	1	0	Female	23	20 to 39	Not pregnant	Black	5 to 8 years	Urban	Others	Yes	Imported from the Brazilian endemic region	Passive detection	Vivax	Less than 10,000mm³
New infections (control group)	1	0	Female	44	40 to 59	Not pregnant	Black	5 to 8 years	Urban	Others	Yes	NA	Passive detection	Vivax	Less than 10,000mm³
New infections (control group)	1	0	Female	41	40 to 59	Not pregnant	Black	5 to 8 years	Urban	Others	Yes	Imported from the Brazilian endemic region	Passive detection	Vivax	Over 10,000mm³
New infections (control group)	1	0	Female	37	20 to 39	Not pregnant	Black	5 to 8 years	Urban	Others	Yes	Imported from another country	Passive detection	Vivax	Less than 10,000mm³
New infections (control group)	1	0	Female	62	Over 60	Not pregnant	Black	5 to 8 years	Urban	Others	Yes	Imported from the Brazilian endemic region	Passive detection	Vivax	Less than 10,000mm³
New infections (control group)	1	0	Female	34	20 to 39	Not pregnant	Black	5 to 8 years	Urban	Others	Yes	Imported from another country	Passive detection	Vivax	Less than 10,000mm³
New infections (control group)	1	0	Female	30	20 to 39	Not pregnant	Black	5 to 8 years	Urban	Others	Yes	Imported from another country	Passive detection	Vivax	Less than 10,000mm³
New infections (control group)	1	0	Female	15	10 to 19	Not pregnant	Black	5 to 8 years	Urban	Others	Yes	Imported from the Brazilian endemic region	Passive detection	Vivax	Less than 10,000mm³
New infections (control group)	1	0	Female	47	40 to 59	Not pregnant	Black	5 to 8 years	Urban	Others	Yes	Imported from the Brazilian endemic region	Passive detection	Vivax	Less than 10,000mm³
New infections (control group)	1	0	Female	27	20 to 39	Not pregnant	Black	5 to 8 years	Urban	Others	Yes	Imported from the Brazilian endemic region	Passive detection	Vivax	Less than 10,000mm³
New infections (control group)	1	0	Female	15	10 to 19	Not pregnant	Black	5 to 8 years	Urban	Others	Yes	Imported from the Brazilian endemic region	Passive detection	Vivax	Less than 10,000mm³
New infections (control group)	1	0	Female	43	40 to 59	Not pregnant	Black	5 to 8 years	Urban	Others	Yes	Imported from the Brazilian endemic region	Passive detection	Vivax	Less than 10,000mm³
New infections (control group)	1	0	Female	27	20 to 39	Not pregnant	Black	5 to 8 years	Urban	Others	Yes	Imported from the Brazilian endemic region	Passive detection	Vivax	Less than 10,000mm³
New infections (control group)	1	0	Female	43	40 to 59	Not pregnant	Black	5 to 8 years	Urban	Others	Yes	Imported from another country	Passive detection	Vivax	Less than 10,000mm³
New infections (control group)	1	0	Female	42	40 to 59	Not pregnant	Black	5 to 8 years	Urban	Others	Yes	Imported from the Brazilian endemic region	Passive detection	Vivax	Less than 10,000mm³
New infections (control group)	1	0	Female	27	20 to 39	Not pregnant	Black	5 to 8 years	Urban	Others	Yes	Imported from the Brazilian endemic region	Passive detection	Vivax	Over 10,000mm³
New infections (control group)	1	0	Female	15	10 to 19	Not pregnant	Black	5 to 8 years	Urban	Others	Yes	Autochthonous from extra-amazon region	Passive detection	Vivax	Less than 10,000mm³
New infections (control group)	1	0	Female	21	20 to 39	Not pregnant	Black	5 to 8 years	Urban	Others	Yes	Imported from the Brazilian endemic region	Passive detection	Mixed	Less than 10,000mm³
New infections (control group)	1	0	Female	51	40 to 59	Not pregnant	Black	5 to 8 years	Urban	Others	Yes	Imported from the Brazilian endemic region	Passive detection	Vivax	Less than 10,000mm³
New infections (control group)	1	0	Female	27	20 to 39	Not pregnant	Black	5 to 8 years	Urban	Others	Yes	Imported from the Brazilian endemic region	Passive detection	Vivax	Less than 10,000mm³
New infections (control group)	1	0	Female	25	20 to 39	Not pregnant	Black	5 to 8 years	Urban	Others	Yes	Imported from the Brazilian endemic region	Passive detection	Vivax	Less than 10,000mm³
New infections (control group)	1	0	Female	57	40 to 59	Not pregnant	Black	5 to 8 years	Urban	Others	Yes	Imported from the Brazilian endemic region	Passive detection	Vivax	Over 10,000mm³
New infections (control group)	1	0	Female	46	40 to 59	Not pregnant	Black	5 to 8 years	Urban	Others	Yes	NA	Passive detection	Vivax	Over 10,000mm³
New infections (control group)	1	0	Female	19	10 to 19	Not pregnant	Black	5 to 8 years	Urban	Others	Yes	Imported from another country	Passive detection	Vivax	Less than 10,000mm³
New infections (control group)	1	0	Female	28	20 to 39	Not pregnant	Black	5 to 8 years	Urban	Others	Yes	Autochthonous from extra-amazon region	Passive detection	Vivax	Less than 10,000mm³
New infections (control group)	1	0	Female	22	20 to 39	Sim	Black	5 to 8 years	Urban	Others	Yes	Imported from the Brazilian endemic region	Passive detection	Vivax	Less than 10,000mm³
New infections (control group)	1	0	Female	31	20 to 39	NA	Black	5 to 8 years	Urban	Others	Yes	Imported from the Brazilian endemic region	Active detection	Vivax	Less than 10,000mm³
New infections (control group)	1	0	Female	50	40 to 59	NA	Black	5 to 8 years	Urban	Others	Yes	Imported from the Brazilian endemic region	Active detection	Vivax	Over 10,000mm³
New infections (control group)	1	0	Female	29	20 to 39	Not pregnant	Black	5 to 8 years	Urban	Others	Yes	Imported from the Brazilian endemic region	Active detection	Vivax	Less than 10,000mm³
New infections (control group)	1	0	Female	34	20 to 39	Not pregnant	Black	5 to 8 years	Urban	Others	Yes	NA	Active detection	Vivax	Over 10,000mm³
New infections (control group)	1	0	Female	30	20 to 39	Not pregnant	Black	5 to 8 years	Urban	Others	Yes	Imported from the Brazilian endemic region	Active detection	Vivax	Over 10,000mm³
New infections (control group)	1	0	Female	35	20 to 39	Not pregnant	Black	5 to 8 years	Urban	Others	Yes	Imported from another country	Active detection	Vivax	Less than 10,000mm³
New infections (control group)	1	0	Female	32	20 to 39	Not pregnant	Black	5 to 8 years	Urban	Others	Yes	Imported from another country	Active detection	Vivax	Less than 10,000mm³
New infections (control group)	1	0	Female	21	20 to 39	Not pregnant	Black	5 to 8 years	Urban	Others	Yes	Imported from the Brazilian endemic region	Active detection	Vivax	Less than 10,000mm³
New infections (control group)	1	0	Female	28	20 to 39	Not pregnant	Black	5 to 8 years	Urban	Others	Yes	NA	Active detection	Vivax	Less than 10,000mm³
New infections (control group)	1	0	Female	53	40 to 59	Not pregnant	Black	5 to 8 years	Urban	Others	Yes	Imported from the Brazilian endemic region	Active detection	Vivax	Less than 10,000mm³
New infections (control group)	1	0	Female	38	20 to 39	Not pregnant	Black	5 to 8 years	Urban	Others	Yes	Imported from another country	Active detection	Vivax	Less than 10,000mm³
New infections (control group)	1	0	Female	50	40 to 59	Not pregnant	Black	5 to 8 years	Urban	Others	Yes	Imported from the Brazilian endemic region	Active detection	Vivax	Less than 10,000mm³
New infections (control group)	1	0	Female	22	20 to 39	Not applicable	Black	5 to 8 years	Urban	Rural activities	Yes	Imported from the Brazilian endemic region	Passive detection	Vivax	Less than 10,000mm³
New infections (control group)	1	0	Female	55	40 to 59	Not applicable	Black	5 to 8 years	Urban	Rural activities	Yes	Imported from the Brazilian endemic region	Passive detection	Vivax	Less than 10,000mm³
New infections (control group)	1	0	Female	39	20 to 39	Not pregnant	Black	5 to 8 years	Urban	Rural activities	Yes	Imported from the Brazilian endemic region	Passive detection	Vivax	Less than 10,000mm³
New infections (control group)	1	0	Female	47	40 to 59	Not pregnant	Black	5 to 8 years	Urban	Rural activities	Yes	Imported from the Brazilian endemic region	Passive detection	Vivax	Less than 10,000mm³
New infections (control group)	1	0	Female	14	10 to 19	Not pregnant	Black	5 to 8 years	Urban	Rural activities	Yes	Imported from the Brazilian endemic region	Passive detection	Vivax	Less than 10,000mm³
New infections (control group)	1	0	Female	22	20 to 39	NA	Black	5 to 8 years	Urban	Tourism or Travel	Yes	Imported from the Brazilian endemic region	Passive detection	Mixed	Less than 10,000mm³
New infections (control group)	1	0	Female	68	Over 60	Not applicable	Black	5 to 8 years	Urban	Tourism or Travel	Yes	Imported from the Brazilian endemic region	Passive detection	Vivax	Less than 10,000mm³
New infections (control group)	1	0	Female	10	10 to 19	Not applicable	Black	5 to 8 years	Urban	Tourism or Travel	Yes	Imported from the Brazilian endemic region	Passive detection	Vivax	Less than 10,000mm³
New infections (control group)	1	0	Female	16	10 to 19	Not applicable	Black	5 to 8 years	Urban	Tourism or Travel	Yes	Imported from the Brazilian endemic region	Passive detection	Vivax	Less than 10,000mm³
New infections (control group)	1	0	Female	36	20 to 39	Not pregnant	Black	5 to 8 years	Urban	Tourism or Travel	Yes	Autochthonous from extra-amazon region	Passive detection	Vivax	Less than 10,000mm³
New infections (control group)	1	0	Female	46	40 to 59	Not pregnant	Black	5 to 8 years	Urban	Tourism or Travel	Yes	Imported from the Brazilian endemic region	Passive detection	Vivax	Less than 10,000mm³
New infections (control group)	1	0	Female	44	40 to 59	Not pregnant	Black	5 to 8 years	Urban	Tourism or Travel	Yes	Imported from the Brazilian endemic region	Passive detection	Vivax	Less than 10,000mm³
New infections (control group)	1	0	Female	23	20 to 39	Not pregnant	Black	5 to 8 years	Urban	Tourism or Travel	Yes	Imported from the Brazilian endemic region	Passive detection	Vivax	Less than 10,000mm³
New infections (control group)	1	0	Female	28	20 to 39	Not pregnant	Black	5 to 8 years	Urban	Tourism or Travel	Yes	Imported from the Brazilian endemic region	Passive detection	Vivax	Less than 10,000mm³
New infections (control group)	1	0	Female	22	20 to 39	Not pregnant	Black	5 to 8 years	Urban	Tourism or Travel	Yes	Imported from the Brazilian endemic region	Passive detection	Vivax	Less than 10,000mm³
New infections (control group)	1	0	Female	53	40 to 59	Not pregnant	Black	5 to 8 years	Urban	Tourism or Travel	Yes	Imported from the Brazilian endemic region	Passive detection	Vivax	Less than 10,000mm³
New infections (control group)	1	0	Female	53	40 to 59	Not pregnant	Black	5 to 8 years	Urban	Tourism or Travel	Yes	Imported from the Brazilian endemic region	Passive detection	Mixed	Less than 10,000mm³
New infections (control group)	1	0	Female	58	40 to 59	Not pregnant	Black	5 to 8 years	Urban	Tourism or Travel	Yes	Imported from the Brazilian endemic region	Passive detection	Vivax	Less than 10,000mm³
New infections (control group)	1	0	Female	31	20 to 39	Not pregnant	Black	5 to 8 years	Urban	Tourism or Travel	Yes	Autochthonous from extra-amazon region	Passive detection	Vivax	Less than 10,000mm³
New infections (control group)	1	0	Female	45	40 to 59	Not pregnant	Black	5 to 8 years	Urban	Tourism or Travel	Yes	Imported from the Brazilian endemic region	Passive detection	Vivax	Less than 10,000mm³
New infections (control group)	1	0	Female	14	10 to 19	Not pregnant	Black	5 to 8 years	Urban	Tourism or Travel	Yes	Imported from the Brazilian endemic region	Passive detection	Vivax	Less than 10,000mm³
New infections (control group)	1	0	Female	32	20 to 39	NA	Black	5 to 8 years	Urban	Tourism or Travel	Yes	Imported from the Brazilian endemic region	Active detection	Vivax	Over 10,000mm³
New infections (control group)	1	0	Female	17	10 to 19	Not pregnant	Black	5 to 8 years	Urban	Tourism or Travel	Yes	Imported from the Brazilian endemic region	Active detection	Vivax	Less than 10,000mm³
New infections (control group)	1	0	Female	27	20 to 39	Not pregnant	Black	5 to 8 years	Urban	Tourism or Travel	Yes	Imported from the Brazilian endemic region	Active detection	Vivax	Less than 10,000mm³
New infections (control group)	1	0	Female	22	20 to 39	Not pregnant	Black	5 to 8 years	Urban	Tourism or Travel	Yes	Imported from the Brazilian endemic region	Active detection	Vivax	Less than 10,000mm³
New infections (control group)	1	0	Female	50	40 to 59	Not pregnant	Black	5 to 8 years	Urban	Tourism or Travel	Yes	Imported from the Brazilian endemic region	search for malaria relapse	Vivax	Less than 10,000mm³
New infections (control group)	1	0	Female	45	40 to 59	Not pregnant	Black	5 to 8 years	Urban	Tourism or Travel	Yes	Imported from the Brazilian endemic region	search for malaria relapse	Vivax	Less than 10,000mm³
New infections (control group)	1	0	Female	54	40 to 59	Not applicable	Black	5 to 8 years	Urban	Tourism or Travel	Yes	Imported from another country	Active detection	Mixed	Less than 10,000mm³
New infections (control group)	1	0	Female	8	05 to 09	Not applicable	Black	5 to 8 years	Urban	Tourism or Travel	Yes	Imported from the Brazilian endemic region	Active detection	Vivax	Less than 10,000mm³
New infections (control group)	1	0	Female	16	10 to 19	Not applicable	Black	5 to 8 years	Urban	Tourism or Travel	Yes	Imported from the Brazilian endemic region	Active detection	Vivax	Less than 10,000mm³
New infections (control group)	1	0	Female	17	10 to 19	Not pregnant	Black	9 to 11 years	Urban	Rural activities	Yes	Imported from the Brazilian endemic region	Active detection	Vivax	Less than 10,000mm³
New infections (control group)	1	0	Female	41	40 to 59	Not applicable	Black	9 to 11 years	Urban	Driver	Yes	Imported from the Brazilian endemic region	Passive detection	Mixed	Less than 10,000mm³
New infections (control group)	1	0	Female	29	20 to 39	Not pregnant	Black	9 to 11 years	Urban	Mining	Assymptomatic	NA	Active detection	Vivax	Less than 10,000mm³
New infections (control group)	1	0	Female	21	20 to 39	Not applicable	Black	9 to 11 years	Urban	Mining	Yes	Imported from the Brazilian endemic region	Passive detection	Vivax	Less than 10,000mm³
New infections (control group)	1	0	Female	27	20 to 39	Not pregnant	Black	9 to 11 years	Urban	Mining	Yes	Imported from the Brazilian endemic region	Passive detection	Mixed	Less than 10,000mm³
New infections (control group)	1	0	Female	20	20 to 39	Not pregnant	Black	9 to 11 years	Urban	Mining	Yes	Imported from the Brazilian endemic region	Passive detection	Vivax	Over 10,000mm³
New infections (control group)	1	0	Female	30	20 to 39	Not pregnant	Black	9 to 11 years	Urban	Mining	Yes	Imported from the Brazilian endemic region	Passive detection	Vivax	Over 10,000mm³
New infections (control group)	1	0	Female	25	20 to 39	NA	Black	9 to 11 years	Urban	NA	Yes	Imported from the Brazilian endemic region	Passive detection	Mixed	Less than 10,000mm³
New infections (control group)	1	0	Female	26	20 to 39	Not pregnant	Black	9 to 11 years	Urban	NA	Assymptomatic	Autochthonous from extra-amazon region	Active detection	Vivax	Less than 10,000mm³
New infections (control group)	1	0	Female	17	10 to 19	Not pregnant	Black	9 to 11 years	Urban	NA	Yes	Imported from another country	Active detection	Vivax	Less than 10,000mm³
New infections (control group)	1	0	Female	51	40 to 59	Not pregnant	Black	9 to 11 years	Urban	NA	Yes	Imported from the Brazilian endemic region	Passive detection	Vivax	Over 10,000mm³
New infections (control group)	1	0	Female	25	20 to 39	Sim	Black	9 to 11 years	Urban	NA	Yes	Imported from the Brazilian endemic region	Active detection	Vivax	Less than 10,000mm³
New infections (control group)	1	0	Female	14	10 to 19	NA	Black	9 to 11 years	Urban	Others	Yes	Autochthonous from extra-amazon region	Passive detection	Vivax	Less than 10,000mm³
New infections (control group)	1	0	Female	24	20 to 39	NA	Black	9 to 11 years	Urban	Others	Yes	Imported from the Brazilian endemic region	Passive detection	Vivax	Less than 10,000mm³
New infections (control group)	1	0	Female	24	20 to 39	NA	Black	9 to 11 years	Urban	Others	Yes	Imported from the Brazilian endemic region	Passive detection	Vivax	Less than 10,000mm³
New infections (control group)	1	0	Female	28	20 to 39	Not applicable	Black	9 to 11 years	Urban	Others	Yes	Imported from another country	Passive detection	Mixed	Less than 10,000mm³
New infections (control group)	1	0	Female	24	20 to 39	Not pregnant	Black	9 to 11 years	Urban	Others	Yes	Imported from the Brazilian endemic region	Passive detection	Vivax	Less than 10,000mm³
New infections (control group)	1	0	Female	25	20 to 39	Not pregnant	Black	9 to 11 years	Urban	Others	Yes	Imported from another country	Passive detection	Vivax	Less than 10,000mm³
New infections (control group)	1	0	Female	29	20 to 39	Not pregnant	Black	9 to 11 years	Urban	Others	Yes	Imported from the Brazilian endemic region	Passive detection	Vivax	Over 10,000mm³
New infections (control group)	1	0	Female	20	20 to 39	Not pregnant	Black	9 to 11 years	Urban	Others	Yes	Imported from the Brazilian endemic region	Passive detection	Vivax	Less than 10,000mm³
New infections (control group)	1	0	Female	33	20 to 39	Not pregnant	Black	9 to 11 years	Urban	Others	Yes	Imported from another country	Passive detection	Vivax	Less than 10,000mm³
New infections (control group)	1	0	Female	57	40 to 59	Not pregnant	Black	9 to 11 years	Urban	Others	Yes	Imported from the Brazilian endemic region	Passive detection	Vivax	Less than 10,000mm³
New infections (control group)	1	0	Female	49	40 to 59	Not pregnant	Black	9 to 11 years	Urban	Others	Yes	Imported from the Brazilian endemic region	Passive detection	Vivax	Less than 10,000mm³
New infections (control group)	1	0	Female	21	20 to 39	Not pregnant	Black	9 to 11 years	Urban	Others	Yes	Imported from the Brazilian endemic region	Passive detection	Vivax	Less than 10,000mm³
New infections (control group)	1	0	Female	36	20 to 39	Not pregnant	Black	9 to 11 years	Urban	Others	Yes	NA	Passive detection	Vivax	Less than 10,000mm³
New infections (control group)	1	0	Female	31	20 to 39	Not pregnant	Black	9 to 11 years	Urban	Others	Yes	Autochthonous from extra-amazon region	Passive detection	Vivax	Less than 10,000mm³
New infections (control group)	1	0	Female	20	20 to 39	Not pregnant	Black	9 to 11 years	Urban	Others	Yes	Imported from the Brazilian endemic region	Passive detection	Vivax	Less than 10,000mm³
New infections (control group)	1	0	Female	28	20 to 39	Not pregnant	Black	9 to 11 years	Urban	Others	Yes	Imported from the Brazilian endemic region	Passive detection	Vivax	Over 10,000mm³
New infections (control group)	1	0	Female	26	20 to 39	Not pregnant	Black	9 to 11 years	Urban	Others	Yes	Imported from the Brazilian endemic region	Passive detection	Vivax	Less than 10,000mm³
New infections (control group)	1	0	Female	40	40 to 59	Not pregnant	Black	9 to 11 years	Urban	Others	Yes	Imported from the Brazilian endemic region	Passive detection	Vivax	Less than 10,000mm³
New infections (control group)	1	0	Female	37	20 to 39	Not pregnant	Black	9 to 11 years	Urban	Others	Yes	Imported from the Brazilian endemic region	Passive detection	Vivax	Less than 10,000mm³
New infections (control group)	1	0	Female	53	40 to 59	Not pregnant	Black	9 to 11 years	Urban	Others	Yes	Autochthonous from extra-amazon region	Passive detection	Vivax	Less than 10,000mm³
New infections (control group)	1	0	Female	23	20 to 39	Not pregnant	Black	9 to 11 years	Urban	Others	Yes	Autochthonous from extra-amazon region	Passive detection	Vivax	Less than 10,000mm³
New infections (control group)	1	0	Female	53	40 to 59	Not pregnant	Black	9 to 11 years	Urban	Others	Yes	Imported from the Brazilian endemic region	Passive detection	Vivax	Less than 10,000mm³
New infections (control group)	1	0	Female	17	10 to 19	Not pregnant	Black	9 to 11 years	Urban	Others	Yes	Imported from the Brazilian endemic region	Passive detection	Vivax	Less than 10,000mm³
New infections (control group)	1	0	Female	20	20 to 39	Not pregnant	Black	9 to 11 years	Urban	Others	Yes	Imported from the Brazilian endemic region	Passive detection	Vivax	Less than 10,000mm³
New infections (control group)	1	0	Female	52	40 to 59	Not pregnant	Black	9 to 11 years	Urban	Others	Yes	Autochthonous from extra-amazon region	Passive detection	Vivax	Less than 10,000mm³
New infections (control group)	1	0	Female	46	40 to 59	Not pregnant	Black	9 to 11 years	Urban	Others	Yes	Imported from the Brazilian endemic region	Passive detection	Vivax	Less than 10,000mm³
New infections (control group)	1	0	Female	44	40 to 59	Not pregnant	Black	9 to 11 years	Urban	Others	Yes	Imported from the Brazilian endemic region	Passive detection	Vivax	Less than 10,000mm³
New infections (control group)	1	0	Female	13	10 to 19	Not pregnant	Black	9 to 11 years	Urban	Others	Yes	Imported from the Brazilian endemic region	Passive detection	Mixed	Less than 10,000mm³
New infections (control group)	1	0	Female	19	10 to 19	Not pregnant	Black	9 to 11 years	Urban	Others	Yes	Imported from the Brazilian endemic region	Passive detection	Vivax	Less than 10,000mm³
New infections (control group)	1	0	Female	38	20 to 39	Not pregnant	Black	9 to 11 years	Urban	Others	Yes	Imported from the Brazilian endemic region	Passive detection	Vivax	Less than 10,000mm³
New infections (control group)	1	0	Female	34	20 to 39	Not pregnant	Black	9 to 11 years	Urban	Others	Yes	Imported from the Brazilian endemic region	Passive detection	Vivax	Less than 10,000mm³
New infections (control group)	1	0	Female	34	20 to 39	Not pregnant	Black	9 to 11 years	Urban	Others	Yes	Autochthonous from extra-amazon region	Active detection	Vivax	Over 10,000mm³
New infections (control group)	1	0	Female	32	20 to 39	Not pregnant	Black	9 to 11 years	Urban	Others	Yes	Imported from the Brazilian endemic region	search for malaria relapse	Vivax	Less than 10,000mm³
New infections (control group)	1	0	Female	42	40 to 59	Not pregnant	Black	9 to 11 years	Urban	Others	Yes	Imported from the Brazilian endemic region	Active detection	Vivax	Less than 10,000mm³
New infections (control group)	1	0	Female	19	10 to 19	Not pregnant	Black	9 to 11 years	Urban	Others	Yes	Imported from the Brazilian endemic region	Active detection	Vivax	Less than 10,000mm³
New infections (control group)	1	0	Female	24	20 to 39	Not pregnant	Black	9 to 11 years	Urban	Others	Yes	Imported from the Brazilian endemic region	Active detection	Vivax	Less than 10,000mm³
New infections (control group)	1	0	Female	22	20 to 39	Not pregnant	Black	9 to 11 years	Urban	Others	Yes	Imported from the Brazilian endemic region	Active detection	Vivax	Less than 10,000mm³
New infections (control group)	1	0	Female	23	20 to 39	Not pregnant	Black	9 to 11 years	Urban	Others	Yes	Imported from the Brazilian endemic region	Active detection	Vivax	Less than 10,000mm³
New infections (control group)	1	0	Female	48	40 to 59	Not pregnant	Black	9 to 11 years	Urban	Others	Yes	Autochthonous from extra-amazon region	Active detection	Vivax	Less than 10,000mm³
New infections (control group)	1	0	Female	50	40 to 59	Not pregnant	Black	9 to 11 years	Urban	Others	Yes	Imported from the Brazilian endemic region	Active detection	Vivax	Less than 10,000mm³
New infections (control group)	1	0	Female	70	Over 60	Not pregnant	Black	9 to 11 years	Urban	Others	Yes	Imported from another country	Active detection	Vivax	Less than 10,000mm³
New infections (control group)	1	0	Female	36	20 to 39	Not pregnant	Black	9 to 11 years	Urban	Others	Yes	Imported from the Brazilian endemic region	Active detection	Vivax	Less than 10,000mm³
New infections (control group)	1	0	Female	28	20 to 39	Not applicable	Black	9 to 11 years	Urban	Others	Yes	Autochthonous from extra-amazon region	Active detection	Vivax	Less than 10,000mm³
New infections (control group)	1	0	Female	38	20 to 39	Sim	Black	9 to 11 years	Urban	Others	Yes	Imported from the Brazilian endemic region	Active detection	Vivax	Less than 10,000mm³
New infections (control group)	1	0	Female	19	10 to 19	Not pregnant	Black	9 to 11 years	Urban	Rural activities	Yes	NA	Passive detection	Vivax	Over 10,000mm³
New infections (control group)	1	0	Female	16	10 to 19	Not pregnant	Black	9 to 11 years	Urban	Rural activities	Yes	Imported from the Brazilian endemic region	Passive detection	Vivax	Less than 10,000mm³
New infections (control group)	1	0	Female	37	20 to 39	Sim	Black	9 to 11 years	Urban	Rural activities	Yes	Imported from the Brazilian endemic region	Passive detection	Vivax	Less than 10,000mm³
New infections (control group)	1	0	Female	30	20 to 39	Not pregnant	Black	9 to 11 years	Urban	Tourism or Travel	Yes	Imported from the Brazilian endemic region	Passive detection	Vivax	Less than 10,000mm³
New infections (control group)	1	0	Female	44	40 to 59	Not pregnant	Black	9 to 11 years	Urban	Tourism or Travel	Yes	NA	Passive detection	Vivax	Less than 10,000mm³
New infections (control group)	1	0	Female	20	20 to 39	Not pregnant	Black	9 to 11 years	Urban	Tourism or Travel	Yes	Imported from the Brazilian endemic region	Passive detection	Vivax	Less than 10,000mm³
New infections (control group)	1	0	Female	26	20 to 39	Not pregnant	Black	9 to 11 years	Urban	Tourism or Travel	Yes	Imported from the Brazilian endemic region	Passive detection	Vivax	Less than 10,000mm³
New infections (control group)	1	0	Female	42	40 to 59	Not pregnant	Black	9 to 11 years	Urban	Tourism or Travel	Yes	Imported from the Brazilian endemic region	Passive detection	Vivax	Less than 10,000mm³
New infections (control group)	1	0	Female	32	20 to 39	Not pregnant	Black	9 to 11 years	Urban	Tourism or Travel	Yes	Imported from another country	Passive detection	Vivax	Less than 10,000mm³
New infections (control group)	1	0	Female	42	40 to 59	Not pregnant	Black	9 to 11 years	Urban	Tourism or Travel	Yes	Imported from the Brazilian endemic region	Passive detection	Vivax	Less than 10,000mm³
New infections (control group)	1	0	Female	32	20 to 39	Not pregnant	Black	9 to 11 years	Urban	Tourism or Travel	Yes	Imported from the Brazilian endemic region	Passive detection	Vivax	Less than 10,000mm³
New infections (control group)	1	0	Female	13	10 to 19	Not pregnant	Black	9 to 11 years	Urban	Tourism or Travel	Yes	Imported from the Brazilian endemic region	Passive detection	Vivax	Less than 10,000mm³
New infections (control group)	1	0	Female	38	20 to 39	Not pregnant	Black	9 to 11 years	Urban	Tourism or Travel	Yes	Imported from the Brazilian endemic region	Passive detection	Vivax	Less than 10,000mm³
New infections (control group)	1	0	Female	24	20 to 39	Not pregnant	Black	9 to 11 years	Urban	Tourism or Travel	Yes	Imported from the Brazilian endemic region	Passive detection	Vivax	Less than 10,000mm³
New infections (control group)	1	0	Female	27	20 to 39	Not pregnant	Black	9 to 11 years	Urban	Tourism or Travel	Yes	Imported from the Brazilian endemic region	Passive detection	Vivax	Less than 10,000mm³
New infections (control group)	1	0	Female	57	40 to 59	Not pregnant	Black	9 to 11 years	Urban	Tourism or Travel	Yes	Imported from another country	Passive detection	Vivax	Less than 10,000mm³
New infections (control group)	1	0	Female	57	40 to 59	Not pregnant	Black	9 to 11 years	Urban	Tourism or Travel	Yes	Imported from the Brazilian endemic region	Passive detection	Vivax	Less than 10,000mm³
New infections (control group)	1	0	Female	41	40 to 59	Not pregnant	Black	9 to 11 years	Urban	Tourism or Travel	Yes	Imported from another country	Passive detection	Vivax	Less than 10,000mm³
New infections (control group)	1	0	Female	48	40 to 59	Not pregnant	Black	9 to 11 years	Urban	Tourism or Travel	Yes	Autochthonous from extra-amazon region	Passive detection	Vivax	Less than 10,000mm³
New infections (control group)	1	0	Female	22	20 to 39	Not pregnant	Black	9 to 11 years	Urban	Tourism or Travel	Yes	Imported from the Brazilian endemic region	Passive detection	Vivax	Less than 10,000mm³
New infections (control group)	1	0	Female	29	20 to 39	Not pregnant	Black	9 to 11 years	Urban	Tourism or Travel	Yes	Imported from the Brazilian endemic region	Passive detection	Vivax	Less than 10,000mm³
New infections (control group)	1	0	Female	38	20 to 39	Not pregnant	Black	9 to 11 years	Urban	Tourism or Travel	Yes	Imported from another country	Passive detection	Vivax	Less than 10,000mm³
New infections (control group)	1	0	Female	49	40 to 59	Not pregnant	Black	9 to 11 years	Urban	Tourism or Travel	Yes	Imported from the Brazilian endemic region	Passive detection	Vivax	Less than 10,000mm³
New infections (control group)	1	0	Female	56	40 to 59	Not pregnant	Black	9 to 11 years	Urban	Tourism or Travel	Yes	Imported from the Brazilian endemic region	Passive detection	Vivax	Less than 10,000mm³
New infections (control group)	1	0	Female	21	20 to 39	Not pregnant	Black	9 to 11 years	Urban	Tourism or Travel	Yes	Imported from the Brazilian endemic region	Passive detection	Vivax	Less than 10,000mm³
New infections (control group)	1	0	Female	39	20 to 39	Not pregnant	Black	9 to 11 years	Urban	Tourism or Travel	Yes	Imported from another country	Passive detection	Vivax	Less than 10,000mm³
New infections (control group)	1	0	Female	38	20 to 39	Not pregnant	Black	9 to 11 years	Urban	Tourism or Travel	Yes	Imported from the Brazilian endemic region	Passive detection	Vivax	Less than 10,000mm³
New infections (control group)	1	0	Female	41	40 to 59	Not pregnant	Black	9 to 11 years	Urban	Tourism or Travel	Yes	Imported from the Brazilian endemic region	Passive detection	Vivax	Less than 10,000mm³
New infections (control group)	1	0	Female	40	40 to 59	Not pregnant	Black	9 to 11 years	Urban	Tourism or Travel	Yes	Imported from the Brazilian endemic region	Passive detection	Vivax	Less than 10,000mm³
New infections (control group)	1	0	Female	21	20 to 39	Sim	Black	9 to 11 years	Urban	Tourism or Travel	Yes	Imported from another country	Passive detection	Vivax	Less than 10,000mm³
New infections (control group)	1	0	Female	15	10 to 19	Not pregnant	Black	9 to 11 years	Urban	Tourism or Travel	Yes	Imported from the Brazilian endemic region	search for malaria relapse	Mixed	Less than 10,000mm³
New infections (control group)	1	0	Female	41	40 to 59	Not pregnant	Black	9 to 11 years	Urban	Tourism or Travel	Yes	Imported from the Brazilian endemic region	Active detection	Vivax	Over 10,000mm³
New infections (control group)	1	0	Female	33	20 to 39	Not pregnant	Black	9 to 11 years	Urban	Tourism or Travel	Yes	Imported from the Brazilian endemic region	Active detection	Vivax	Less than 10,000mm³
New infections (control group)	1	0	Female	24	20 to 39	Not pregnant	Black	9 to 11 years	Urban	Tourism or Travel	Yes	NA	Active detection	Vivax	Less than 10,000mm³
New infections (control group)	1	0	Female	47	40 to 59	Not pregnant	Black	9 to 11 years	Urban	Tourism or Travel	Yes	Imported from the Brazilian endemic region	Active detection	Vivax	Over 10,000mm³
New infections (control group)	1	0	Female	23	20 to 39	Not pregnant	Black	9 to 11 years	Urban	Tourism or Travel	Yes	Imported from the Brazilian endemic region	Active detection	Vivax	Less than 10,000mm³
New infections (control group)	1	0	Female	28	20 to 39	Not pregnant	Black	9 to 11 years	Urban	Tourism or Travel	Yes	Imported from the Brazilian endemic region	Active detection	Vivax	Less than 10,000mm³
New infections (control group)	1	0	Female	25	20 to 39	Not pregnant	Black	9 to 11 years	Urban	Tourism or Travel	Yes	Imported from the Brazilian endemic region	Active detection	Vivax	Less than 10,000mm³
New infections (control group)	1	0	Female	28	20 to 39	Not pregnant	Black	9 to 11 years	Urban	Tourism or Travel	Yes	Imported from the Brazilian endemic region	Active detection	Vivax	Less than 10,000mm³
New infections (control group)	1	0	Female	23	20 to 39	Not pregnant	Black	9 to 11 years	Urban	Tourism or Travel	Yes	Imported from the Brazilian endemic region	Active detection	Vivax	Over 10,000mm³
New infections (control group)	1	0	Female	23	20 to 39	Not pregnant	Black	9 to 11 years	Urban	Tourism or Travel	Yes	Imported from the Brazilian endemic region	Active detection	Vivax	Less than 10,000mm³
New infections (control group)	1	0	Female	26	20 to 39	Not pregnant	Black	9 to 11 years	Urban	Tourism or Travel	Yes	Imported from the Brazilian endemic region	Active detection	Vivax	Less than 10,000mm³
New infections (control group)	1	0	Female	37	20 to 39	Not applicable	Black	9 to 11 years	Urban	Tourism or Travel	Yes	Imported from another country	search for malaria relapse	Vivax	Less than 10,000mm³
New infections (control group)	1	0	Female	71	Over 60	Not applicable	Black	9 to 11 years	Urban	Tourism or Travel	Yes	Imported from the Brazilian endemic region	Active detection	Vivax	Over 10,000mm³
New infections (control group)	1	0	Female	48	40 to 59	Not pregnant	Black	NA	Urban	Rural activities	Yes	Imported from the Brazilian endemic region	Active detection	Mixed	Over 10,000mm³
New infections (control group)	1	0	Female	51	40 to 59	Not pregnant	Black	NA	Urban	Rural activities	Yes	Imported from the Brazilian endemic region	Active detection	Vivax	Less than 10,000mm³
New infections (control group)	1	0	Female	15	10 to 19	NA	Black	NA	Urban	Mining	Yes	Imported from the Brazilian endemic region	Active detection	Vivax	Less than 10,000mm³
New infections (control group)	1	0	Female	30	20 to 39	Not pregnant	Black	NA	Urban	Mining	Yes	Imported from the Brazilian endemic region	Active detection	Vivax	Less than 10,000mm³
New infections (control group)	1	0	Female	0	00 to 04	Not applicable	Black	NA	Urban	Mining	Yes	Imported from the Brazilian endemic region	Active detection	Vivax	Less than 10,000mm³
New infections (control group)	1	0	Female	19	10 to 19	Not applicable	Black	NA	Urban	Mining	Yes	Imported from another country	Active detection	Vivax	Less than 10,000mm³
New infections (control group)	1	0	Female	18	10 to 19	Sim	Black	NA	Urban	Mining	Yes	Imported from the Brazilian endemic region	Active detection	Vivax	Over 10,000mm³
New infections (control group)	1	0	Female	40	40 to 59	Not pregnant	Black	NA	Urban	Mining	Yes	Imported from another country	Passive detection	Vivax	Over 10,000mm³
New infections (control group)	1	0	Female	52	40 to 59	NA	Black	NA	Urban	NA	Yes	Imported from the Brazilian endemic region	Passive detection	Vivax	Over 10,000mm³
New infections (control group)	1	0	Female	37	20 to 39	NA	Black	NA	Urban	NA	Yes	Imported from the Brazilian endemic region	Passive detection	Vivax	Less than 10,000mm³
New infections (control group)	1	0	Female	48	40 to 59	NA	Black	NA	Urban	NA	Yes	Imported from the Brazilian endemic region	Passive detection	Mixed	Less than 10,000mm³
New infections (control group)	1	0	Female	53	40 to 59	NA	Black	NA	Urban	NA	Yes	Autochthonous from extra-amazon region	Passive detection	Vivax	Less than 10,000mm³
New infections (control group)	1	0	Female	19	10 to 19	NA	Black	NA	Urban	NA	Yes	Imported from the Brazilian endemic region	Active detection	Vivax	Less than 10,000mm³
New infections (control group)	1	0	Female	27	20 to 39	NA	Black	NA	Urban	NA	Yes	NA	Passive detection	Vivax	Over 10,000mm³
New infections (control group)	1	0	Female	13	10 to 19	Not pregnant	Black	NA	Urban	NA	Yes	Imported from the Brazilian endemic region	Active detection	Vivax	Less than 10,000mm³
New infections (control group)	1	0	Female	26	20 to 39	Not pregnant	Black	NA	Urban	NA	Yes	NA	Active detection	Vivax	Over 10,000mm³
New infections (control group)	1	0	Female	46	40 to 59	Not pregnant	Black	NA	Urban	NA	Yes	Imported from the Brazilian endemic region	Active detection	Vivax	Less than 10,000mm³
New infections (control group)	1	0	Female	18	10 to 19	Not pregnant	Black	NA	Urban	NA	Yes	Imported from the Brazilian endemic region	Active detection	Vivax	Less than 10,000mm³
New infections (control group)	1	0	Female	34	20 to 39	Not pregnant	Black	NA	Urban	NA	Yes	NA	Active detection	Vivax	Less than 10,000mm³
New infections (control group)	1	0	Female	39	20 to 39	Not pregnant	Black	NA	Urban	NA	Yes	Autochthonous from extra-amazon region	Active detection	Vivax	Less than 10,000mm³
New infections (control group)	1	0	Female	24	20 to 39	Not pregnant	Black	NA	Urban	NA	Yes	Imported from another country	search for malaria relapse	Vivax	Over 10,000mm³
New infections (control group)	1	0	Female	7	05 to 09	Not applicable	Black	NA	Urban	NA	Yes	Imported from the Brazilian endemic region	Passive detection	Vivax	Over 10,000mm³
New infections (control group)	1	0	Female	6	05 to 09	Not applicable	Black	NA	Urban	NA	Yes	Imported from another country	Active detection	Vivax	Less than 10,000mm³
New infections (control group)	1	0	Female	1	00 to 04	Not applicable	Black	NA	Urban	NA	Yes	Imported from the Brazilian endemic region	Passive detection	Vivax	Over 10,000mm³
New infections (control group)	1	0	Female	5	05 to 09	Not applicable	Black	NA	Urban	NA	Yes	NA	Active detection	Vivax	Less than 10,000mm³
New infections (control group)	1	0	Female	5	05 to 09	Not applicable	Black	NA	Urban	NA	Yes	Imported from the Brazilian endemic region	Passive detection	Vivax	Less than 10,000mm³
New infections (control group)	1	0	Female	6	05 to 09	Not applicable	Black	NA	Urban	NA	Yes	NA	Passive detection	Vivax	Less than 10,000mm³
New infections (control group)	1	0	Female	4	00 to 04	Not applicable	Black	NA	Urban	NA	Yes	NA	Active detection	Vivax	Less than 10,000mm³
New infections (control group)	1	0	Female	1	00 to 04	Not applicable	Black	NA	Urban	NA	Yes	Imported from another country	Active detection	Vivax	Over 10,000mm³
New infections (control group)	1	0	Female	3	00 to 04	Not applicable	Black	NA	Urban	NA	Assymptomatic	Imported from another country	Passive detection	Vivax	Less than 10,000mm³
New infections (control group)	1	0	Female	1	00 to 04	Not applicable	Black	NA	Urban	NA	Yes	Imported from another country	Passive detection	Vivax	Less than 10,000mm³
New infections (control group)	1	0	Female	32	20 to 39	Not pregnant	Black	NA	Urban	NA	Yes	Imported from the Brazilian endemic region	Passive detection	Vivax	Less than 10,000mm³
New infections (control group)	1	0	Female	38	20 to 39	Not pregnant	Black	NA	Urban	NA	Yes	Imported from the Brazilian endemic region	Passive detection	Vivax	Less than 10,000mm³
New infections (control group)	1	0	Female	27	20 to 39	Not pregnant	Black	NA	Urban	NA	Yes	Imported from the Brazilian endemic region	Passive detection	Vivax	Less than 10,000mm³
New infections (control group)	1	0	Female	37	20 to 39	Not pregnant	Black	NA	Urban	NA	Yes	Imported from the Brazilian endemic region	Passive detection	Vivax	Less than 10,000mm³
New infections (control group)	1	0	Female	32	20 to 39	Not pregnant	Black	NA	Urban	NA	Yes	Imported from the Brazilian endemic region	Passive detection	Vivax	Less than 10,000mm³
New infections (control group)	1	0	Female	57	40 to 59	Not pregnant	Black	NA	Urban	NA	Yes	Imported from another country	Passive detection	Vivax	Less than 10,000mm³
New infections (control group)	1	0	Female	66	Over 60	Sim	Black	NA	Urban	NA	Yes	Imported from the Brazilian endemic region	search for malaria relapse	Vivax	Less than 10,000mm³
New infections (control group)	1	0	Female	21	20 to 39	Sim	Black	NA	Urban	NA	Yes	Imported from the Brazilian endemic region	Passive detection	Vivax	Less than 10,000mm³
New infections (control group)	1	0	Female	28	20 to 39	NA	Black	NA	Urban	Others	Yes	Imported from the Brazilian endemic region	Passive detection	Vivax	Over 10,000mm³
New infections (control group)	1	0	Female	0	00 to 04	Not applicable	Black	NA	Urban	Others	Yes	NA	Passive detection	Vivax	Less than 10,000mm³
New infections (control group)	1	0	Female	0	00 to 04	Not applicable	Black	NA	Urban	Others	Yes	Imported from the Brazilian endemic region	Passive detection	Mixed	Less than 10,000mm³
New infections (control group)	1	0	Female	5	05 to 09	Not applicable	Black	NA	Urban	Others	Yes	Imported from the Brazilian endemic region	Passive detection	Vivax	Less than 10,000mm³
New infections (control group)	1	0	Female	67	Over 60	Not applicable	Black	NA	Urban	Others	Yes	NA	Passive detection	Mixed	Over 10,000mm³
New infections (control group)	1	0	Female	34	20 to 39	Not applicable	Black	NA	Urban	Others	Yes	Imported from another country	Passive detection	Vivax	Less than 10,000mm³
New infections (control group)	1	0	Female	3	00 to 04	Not applicable	Black	NA	Urban	Others	Yes	Imported from the Brazilian endemic region	Passive detection	Vivax	Less than 10,000mm³
New infections (control group)	1	0	Female	52	40 to 59	Not applicable	Black	NA	Urban	Others	Assymptomatic	Autochthonous from extra-amazon region	Passive detection	Vivax	Less than 10,000mm³
New infections (control group)	1	0	Female	0	00 to 04	Not applicable	Black	NA	Urban	Others	Yes	Imported from the Brazilian endemic region	Passive detection	Vivax	Less than 10,000mm³
New infections (control group)	1	0	Female	37	20 to 39	Not pregnant	Black	NA	Urban	Others	Yes	Imported from the Brazilian endemic region	Passive detection	Vivax	Over 10,000mm³
New infections (control group)	1	0	Female	47	40 to 59	Not pregnant	Black	NA	Urban	Others	Yes	Imported from the Brazilian endemic region	Passive detection	Vivax	Less than 10,000mm³
New infections (control group)	1	0	Female	18	10 to 19	Not pregnant	Black	NA	Urban	Others	Yes	Imported from the Brazilian endemic region	Passive detection	Vivax	Over 10,000mm³
New infections (control group)	1	0	Female	53	40 to 59	Not pregnant	Black	NA	Urban	Others	Yes	Imported from the Brazilian endemic region	Passive detection	Vivax	Less than 10,000mm³
New infections (control group)	1	0	Female	44	40 to 59	Not pregnant	Black	NA	Urban	Others	Yes	Imported from the Brazilian endemic region	Passive detection	Vivax	Less than 10,000mm³
New infections (control group)	1	0	Female	56	40 to 59	Not pregnant	Black	NA	Urban	Others	Yes	Imported from the Brazilian endemic region	Passive detection	Vivax	Less than 10,000mm³
New infections (control group)	1	0	Female	31	20 to 39	Not pregnant	Black	NA	Urban	Others	Yes	Imported from the Brazilian endemic region	Passive detection	Vivax	Less than 10,000mm³
New infections (control group)	1	0	Female	24	20 to 39	Not pregnant	Black	NA	Urban	Others	Yes	Imported from another country	Passive detection	Vivax	Less than 10,000mm³
New infections (control group)	1	0	Female	30	20 to 39	Not pregnant	Black	NA	Urban	Others	Yes	Imported from the Brazilian endemic region	Passive detection	Vivax	Over 10,000mm³
New infections (control group)	1	0	Female	34	20 to 39	Not pregnant	Black	NA	Urban	Others	Yes	NA	Passive detection	Vivax	Less than 10,000mm³
New infections (control group)	1	0	Female	32	20 to 39	Not pregnant	Black	NA	Urban	Others	Yes	Imported from the Brazilian endemic region	Passive detection	Vivax	Less than 10,000mm³
New infections (control group)	1	0	Female	35	20 to 39	Not pregnant	Black	NA	Urban	Others	Yes	Imported from the Brazilian endemic region	Passive detection	Vivax	Less than 10,000mm³
New infections (control group)	1	0	Female	53	40 to 59	Not pregnant	Black	NA	Urban	Others	Yes	Imported from the Brazilian endemic region	Passive detection	Vivax	Less than 10,000mm³
New infections (control group)	1	0	Female	57	40 to 59	Not pregnant	Black	NA	Urban	Others	Yes	Imported from the Brazilian endemic region	Passive detection	Vivax	Less than 10,000mm³
New infections (control group)	1	0	Female	27	20 to 39	Not pregnant	Black	NA	Urban	Others	Yes	Autochthonous from extra-amazon region	Passive detection	Vivax	Less than 10,000mm³
New infections (control group)	1	0	Female	11	10 to 19	Not pregnant	Black	NA	Urban	Others	Yes	Imported from the Brazilian endemic region	Passive detection	Mixed	Less than 10,000mm³
New infections (control group)	1	0	Female	19	10 to 19	Not pregnant	Black	NA	Urban	Others	Assymptomatic	Imported from the Brazilian endemic region	Passive detection	Vivax	Over 10,000mm³
New infections (control group)	1	0	Female	41	40 to 59	Not pregnant	Black	NA	Urban	Others	Yes	Imported from the Brazilian endemic region	Passive detection	Vivax	Less than 10,000mm³
New infections (control group)	1	0	Female	20	20 to 39	Not pregnant	Black	NA	Urban	Others	Yes	Imported from the Brazilian endemic region	Passive detection	Vivax	Less than 10,000mm³
New infections (control group)	1	0	Female	45	40 to 59	Not pregnant	Black	NA	Urban	Others	Yes	Imported from the Brazilian endemic region	Passive detection	Vivax	Less than 10,000mm³
New infections (control group)	1	0	Female	27	20 to 39	Not pregnant	Black	NA	Urban	Others	Yes	Autochthonous from extra-amazon region	Passive detection	Vivax	Less than 10,000mm³
New infections (control group)	1	0	Female	21	20 to 39	Not pregnant	Black	NA	Urban	Others	Yes	Autochthonous from extra-amazon region	Passive detection	Vivax	Less than 10,000mm³
New infections (control group)	1	0	Female	51	40 to 59	Not pregnant	Black	NA	Urban	Others	Yes	Imported from the Brazilian endemic region	Passive detection	Vivax	Less than 10,000mm³
New infections (control group)	1	0	Female	40	40 to 59	Not pregnant	Black	NA	Urban	Others	Yes	Imported from the Brazilian endemic region	Passive detection	Vivax	Less than 10,000mm³
New infections (control group)	1	0	Female	57	40 to 59	NA	Black	NA	Urban	Others	Yes	Imported from the Brazilian endemic region	Active detection	Vivax	Less than 10,000mm³
New infections (control group)	1	0	Female	34	20 to 39	NA	Black	NA	Urban	Others	Yes	Imported from the Brazilian endemic region	Active detection	Vivax	Over 10,000mm³
New infections (control group)	1	0	Female	37	20 to 39	Not pregnant	Black	NA	Urban	Others	Yes	NA	Active detection	Vivax	Less than 10,000mm³
New infections (control group)	1	0	Female	19	10 to 19	Not pregnant	Black	NA	Urban	Others	Yes	Imported from the Brazilian endemic region	Active detection	Vivax	Less than 10,000mm³
New infections (control group)	1	0	Female	21	20 to 39	Not pregnant	Black	NA	Urban	Others	Yes	Autochthonous from extra-amazon region	search for malaria relapse	Vivax	Less than 10,000mm³
New infections (control group)	1	0	Female	33	20 to 39	Not pregnant	Black	NA	Urban	Others	Yes	Imported from the Brazilian endemic region	search for malaria relapse	Vivax	Less than 10,000mm³
New infections (control group)	1	0	Female	26	20 to 39	Not pregnant	Black	NA	Urban	Others	Yes	NA	Active detection	Vivax	Over 10,000mm³
New infections (control group)	1	0	Female	58	40 to 59	Not pregnant	Black	NA	Urban	Others	Yes	Imported from the Brazilian endemic region	Active detection	Vivax	Less than 10,000mm³
New infections (control group)	1	0	Female	22	20 to 39	Not pregnant	Black	NA	Urban	Others	Yes	Imported from the Brazilian endemic region	Active detection	Vivax	Less than 10,000mm³
New infections (control group)	1	0	Female	62	Over 60	Not pregnant	Black	NA	Urban	Others	Yes	Imported from the Brazilian endemic region	Active detection	Vivax	Less than 10,000mm³
New infections (control group)	1	0	Female	44	40 to 59	Not pregnant	Black	NA	Urban	Others	Yes	Imported from the Brazilian endemic region	Active detection	Vivax	Less than 10,000mm³
New infections (control group)	1	0	Female	34	20 to 39	Not pregnant	Black	NA	Urban	Others	Yes	Imported from the Brazilian endemic region	Active detection	Vivax	Less than 10,000mm³
New infections (control group)	1	0	Female	73	Over 60	Not pregnant	Black	NA	Urban	Others	Yes	Imported from the Brazilian endemic region	Active detection	Vivax	Less than 10,000mm³
New infections (control group)	1	0	Female	22	20 to 39	Not pregnant	Black	NA	Urban	Others	Yes	Imported from the Brazilian endemic region	Active detection	Vivax	Less than 10,000mm³
New infections (control group)	1	0	Female	35	20 to 39	Not pregnant	Black	NA	Urban	Others	Yes	Autochthonous from extra-amazon region	Active detection	Vivax	Less than 10,000mm³
New infections (control group)	1	0	Female	40	40 to 59	Not pregnant	Black	NA	Urban	Others	Yes	Autochthonous from extra-amazon region	Active detection	Vivax	Less than 10,000mm³
New infections (control group)	1	0	Female	51	40 to 59	Not pregnant	Black	NA	Urban	Others	Yes	Imported from the Brazilian endemic region	Active detection	Vivax	Less than 10,000mm³
New infections (control group)	1	0	Female	81	Over 60	Not pregnant	Black	NA	Urban	Others	Yes	Autochthonous from extra-amazon region	Active detection	Vivax	Over 10,000mm³
New infections (control group)	1	0	Female	27	20 to 39	Not pregnant	Black	NA	Urban	Others	Yes	Autochthonous from extra-amazon region	Active detection	Vivax	Less than 10,000mm³
New infections (control group)	1	0	Female	42	40 to 59	Not pregnant	Black	NA	Urban	Others	Yes	Imported from the Brazilian endemic region	Active detection	Vivax	Less than 10,000mm³
New infections (control group)	1	0	Female	6	05 to 09	Not applicable	Black	NA	Urban	Others	Yes	Imported from the Brazilian endemic region	Active detection	Vivax	Over 10,000mm³
New infections (control group)	1	0	Female	0	00 to 04	Not applicable	Black	NA	Urban	Others	Yes	Imported from the Brazilian endemic region	Active detection	Vivax	Less than 10,000mm³
New infections (control group)	1	0	Female	5	05 to 09	Not applicable	Black	NA	Urban	Others	Yes	Imported from the Brazilian endemic region	Active detection	Vivax	Less than 10,000mm³
New infections (control group)	1	0	Female	34	20 to 39	Not applicable	Black	NA	Urban	Others	Yes	Imported from the Brazilian endemic region	Active detection	Vivax	Over 10,000mm³
New infections (control group)	1	0	Female	33	20 to 39	Sim	Black	NA	Urban	Others	Yes	Imported from another country	Active detection	Vivax	Less than 10,000mm³
New infections (control group)	1	0	Female	3	00 to 04	Not applicable	Black	NA	Urban	Rural activities	Yes	NA	Passive detection	Vivax	Less than 10,000mm³
New infections (control group)	1	0	Female	62	Over 60	Not pregnant	Black	NA	Urban	Rural activities	Yes	Imported from the Brazilian endemic region	Passive detection	Vivax	Less than 10,000mm³
New infections (control group)	1	0	Female	47	40 to 59	Not pregnant	Black	NA	Urban	Rural activities	Yes	Imported from the Brazilian endemic region	Passive detection	Vivax	Less than 10,000mm³
New infections (control group)	1	0	Female	20	20 to 39	NA	Black	NA	Urban	Tourism or Travel	Yes	Imported from the Brazilian endemic region	Passive detection	Mixed	Over 10,000mm³
New infections (control group)	1	0	Female	26	20 to 39	NA	Black	NA	Urban	Tourism or Travel	Yes	Imported from the Brazilian endemic region	Passive detection	Vivax	Less than 10,000mm³
New infections (control group)	1	0	Female	42	40 to 59	NA	Black	NA	Urban	Tourism or Travel	Yes	NA	Passive detection	Vivax	Less than 10,000mm³
New infections (control group)	1	0	Female	66	Over 60	NA	Black	NA	Urban	Tourism or Travel	Yes	Imported from the Brazilian endemic region	Passive detection	Mixed	Less than 10,000mm³
New infections (control group)	1	0	Female	24	20 to 39	NA	Black	NA	Urban	Tourism or Travel	Yes	Imported from the Brazilian endemic region	Passive detection	Vivax	Less than 10,000mm³
New infections (control group)	1	0	Female	20	20 to 39	NA	Black	NA	Urban	Tourism or Travel	Yes	Imported from the Brazilian endemic region	Passive detection	Vivax	Less than 10,000mm³
New infections (control group)	1	0	Female	10	10 to 19	Not applicable	Black	NA	Urban	Tourism or Travel	Yes	NA	Passive detection	Vivax	Less than 10,000mm³
New infections (control group)	1	0	Female	4	00 to 04	Not applicable	Black	NA	Urban	Tourism or Travel	Yes	Imported from the Brazilian endemic region	Passive detection	Vivax	Less than 10,000mm³
New infections (control group)	1	0	Female	4	00 to 04	Not applicable	Black	NA	Urban	Tourism or Travel	Yes	Imported from another country	Passive detection	Vivax	Less than 10,000mm³
New infections (control group)	1	0	Female	12	10 to 19	Not applicable	Black	NA	Urban	Tourism or Travel	Yes	Imported from the Brazilian endemic region	Passive detection	Vivax	Less than 10,000mm³
New infections (control group)	1	0	Female	33	20 to 39	Not pregnant	Black	NA	Urban	Tourism or Travel	Yes	Imported from the Brazilian endemic region	Passive detection	Vivax	Less than 10,000mm³
New infections (control group)	1	0	Female	40	40 to 59	Not pregnant	Black	NA	Urban	Tourism or Travel	Yes	Imported from the Brazilian endemic region	Passive detection	Vivax	Less than 10,000mm³
New infections (control group)	1	0	Female	13	10 to 19	Not pregnant	Black	NA	Urban	Tourism or Travel	Yes	Imported from the Brazilian endemic region	Passive detection	Vivax	Less than 10,000mm³
New infections (control group)	1	0	Female	67	Over 60	Not pregnant	Black	NA	Urban	Tourism or Travel	Yes	Imported from the Brazilian endemic region	Passive detection	Vivax	Less than 10,000mm³
New infections (control group)	1	0	Female	21	20 to 39	Not pregnant	Black	NA	Urban	Tourism or Travel	Yes	Imported from the Brazilian endemic region	Passive detection	Vivax	Less than 10,000mm³
New infections (control group)	1	0	Female	33	20 to 39	Not pregnant	Black	NA	Urban	Tourism or Travel	Yes	Imported from the Brazilian endemic region	Passive detection	Vivax	Less than 10,000mm³
New infections (control group)	1	0	Female	55	40 to 59	Not pregnant	Black	NA	Urban	Tourism or Travel	Yes	Imported from the Brazilian endemic region	Passive detection	Vivax	Less than 10,000mm³
New infections (control group)	1	0	Female	25	20 to 39	Not pregnant	Black	NA	Urban	Tourism or Travel	Yes	Imported from the Brazilian endemic region	Passive detection	Vivax	Less than 10,000mm³
New infections (control group)	1	0	Female	22	20 to 39	Not pregnant	Black	NA	Urban	Tourism or Travel	Yes	Imported from the Brazilian endemic region	Passive detection	Vivax	Over 10,000mm³
New infections (control group)	1	0	Female	63	Over 60	Not pregnant	Black	NA	Urban	Tourism or Travel	Yes	Autochthonous from extra-amazon region	Passive detection	Vivax	Less than 10,000mm³
New infections (control group)	1	0	Female	41	40 to 59	Not pregnant	Black	NA	Urban	Tourism or Travel	Yes	Imported from the Brazilian endemic region	Passive detection	Vivax	Over 10,000mm³
New infections (control group)	1	0	Female	45	40 to 59	Not pregnant	Black	NA	Urban	Tourism or Travel	Yes	Autochthonous from extra-amazon region	Passive detection	Vivax	Less than 10,000mm³
New infections (control group)	1	0	Female	28	20 to 39	Not pregnant	Black	NA	Urban	Tourism or Travel	Yes	NA	Passive detection	Vivax	Less than 10,000mm³
New infections (control group)	1	0	Female	53	40 to 59	Not pregnant	Black	NA	Urban	Tourism or Travel	Yes	Imported from the Brazilian endemic region	Passive detection	Vivax	Less than 10,000mm³
New infections (control group)	1	0	Female	59	40 to 59	Not pregnant	Black	NA	Urban	Tourism or Travel	Yes	Imported from the Brazilian endemic region	Passive detection	Vivax	Less than 10,000mm³
New infections (control group)	1	0	Female	38	20 to 39	Not pregnant	Black	NA	Urban	Tourism or Travel	Yes	Imported from the Brazilian endemic region	Passive detection	Vivax	Less than 10,000mm³
New infections (control group)	1	0	Female	17	10 to 19	Not pregnant	Black	NA	Urban	Tourism or Travel	Yes	Imported from the Brazilian endemic region	Passive detection	Vivax	Less than 10,000mm³
New infections (control group)	1	0	Female	46	40 to 59	Not pregnant	Black	NA	Urban	Tourism or Travel	Yes	Imported from the Brazilian endemic region	Passive detection	Vivax	Less than 10,000mm³
New infections (control group)	1	0	Female	51	40 to 59	Not pregnant	Black	NA	Urban	Tourism or Travel	Yes	Imported from another country	Passive detection	Mixed	Less than 10,000mm³
New infections (control group)	1	0	Female	25	20 to 39	Not pregnant	Black	NA	Urban	Tourism or Travel	Yes	Imported from the Brazilian endemic region	Passive detection	Vivax	Over 10,000mm³
New infections (control group)	1	0	Female	80	Over 60	Not pregnant	Black	NA	Urban	Tourism or Travel	Yes	Imported from the Brazilian endemic region	Passive detection	Vivax	Over 10,000mm³
New infections (control group)	1	0	Female	18	10 to 19	Not pregnant	Black	NA	Urban	Tourism or Travel	Yes	Imported from the Brazilian endemic region	Passive detection	Vivax	Less than 10,000mm³
New infections (control group)	1	0	Female	38	20 to 39	Not pregnant	Black	NA	Urban	Tourism or Travel	Yes	Imported from the Brazilian endemic region	Passive detection	Vivax	Less than 10,000mm³
New infections (control group)	1	0	Female	56	40 to 59	Not pregnant	Black	NA	Urban	Tourism or Travel	Yes	Imported from another country	Passive detection	Vivax	Over 10,000mm³
New infections (control group)	1	0	Female	28	20 to 39	Not pregnant	Black	NA	Urban	Tourism or Travel	Yes	Imported from the Brazilian endemic region	Passive detection	Vivax	Less than 10,000mm³
New infections (control group)	1	0	Female	51	40 to 59	NA	Black	NA	Urban	Tourism or Travel	Yes	Imported from the Brazilian endemic region	Active detection	Vivax	Less than 10,000mm³
New infections (control group)	1	0	Female	61	Over 60	Not pregnant	Black	NA	Urban	Tourism or Travel	Yes	NA	Active detection	Vivax	Less than 10,000mm³
New infections (control group)	1	0	Female	27	20 to 39	Not pregnant	Black	NA	Urban	Tourism or Travel	Yes	Imported from the Brazilian endemic region	Active detection	Vivax	Less than 10,000mm³
New infections (control group)	1	0	Female	83	Over 60	Not pregnant	Black	NA	Urban	Tourism or Travel	Yes	Imported from the Brazilian endemic region	Active detection	Vivax	Less than 10,000mm³
New infections (control group)	1	0	Female	17	10 to 19	Not pregnant	Black	NA	Urban	Tourism or Travel	Yes	Imported from the Brazilian endemic region	Active detection	Vivax	Less than 10,000mm³
New infections (control group)	1	0	Female	21	20 to 39	Not pregnant	Black	NA	Urban	Tourism or Travel	Yes	Imported from the Brazilian endemic region	Active detection	Vivax	Over 10,000mm³
New infections (control group)	1	0	Female	29	20 to 39	Not pregnant	Black	NA	Urban	Tourism or Travel	Yes	Imported from the Brazilian endemic region	Active detection	Vivax	Over 10,000mm³
New infections (control group)	1	0	Female	60	Over 60	Not pregnant	Black	NA	Urban	Tourism or Travel	Yes	Imported from the Brazilian endemic region	Active detection	Vivax	Less than 10,000mm³
New infections (control group)	1	0	Female	60	Over 60	Not pregnant	Black	NA	Urban	Tourism or Travel	Yes	Imported from the Brazilian endemic region	Active detection	Vivax	Less than 10,000mm³
New infections (control group)	1	0	Female	76	Over 60	Not pregnant	Black	NA	Urban	Tourism or Travel	Yes	Imported from the Brazilian endemic region	Active detection	Vivax	Less than 10,000mm³
New infections (control group)	1	0	Female	31	20 to 39	Not pregnant	Black	NA	Urban	Tourism or Travel	Yes	Imported from the Brazilian endemic region	Active detection	Vivax	Less than 10,000mm³
New infections (control group)	1	0	Female	33	20 to 39	Not pregnant	Black	NA	Urban	Tourism or Travel	Yes	Imported from the Brazilian endemic region	Active detection	Vivax	Less than 10,000mm³
New infections (control group)	1	0	Female	26	20 to 39	Not pregnant	Black	NA	Urban	Tourism or Travel	Yes	Imported from the Brazilian endemic region	Active detection	Vivax	Over 10,000mm³
New infections (control group)	1	0	Female	12	10 to 19	Not applicable	Black	NA	Urban	Tourism or Travel	Yes	Imported from the Brazilian endemic region	Active detection	Vivax	Less than 10,000mm³
New infections (control group)	1	0	Female	32	20 to 39	Not applicable	Black	NA	Urban	Tourism or Travel	Yes	Imported from the Brazilian endemic region	Active detection	Vivax	Over 10,000mm³
New infections (control group)	1	0	Female	31	20 to 39	Not applicable	Black	NA	Urban	Tourism or Travel	Yes	Imported from the Brazilian endemic region	search for malaria relapse	Vivax	Less than 10,000mm³
New infections (control group)	1	0	Female	6	05 to 09	Not applicable	Black	NA	Urban	Tourism or Travel	Yes	Imported from the Brazilian endemic region	Active detection	Vivax	Less than 10,000mm³
New infections (control group)	1	0	Female	27	20 to 39	NA	White	9 to 11 years	NA	Rural activities	Yes	Autochthonous from extra-amazon region	Active detection	Vivax	Less than 10,000mm³
New infections (control group)	1	0	Female	54	40 to 59	Not pregnant	White	NA	NA	Rural activities	Yes	Autochthonous from extra-amazon region	Active detection	Vivax	Less than 10,000mm³
New infections (control group)	1	0	Female	27	20 to 39	Not pregnant	White	5 to 8 years	NA	Mining	Yes	Autochthonous from extra-amazon region	Passive detection	Vivax	Less than 10,000mm³
New infections (control group)	1	0	Female	37	20 to 39	NA	White	Over 12 years	NA	NA	Yes	Imported from the Brazilian endemic region	Passive detection	Vivax	Less than 10,000mm³
New infections (control group)	1	0	Female	37	20 to 39	Not pregnant	White	NA	NA	NA	Yes	Imported from the Brazilian endemic region	Active detection	Vivax	Less than 10,000mm³
New infections (control group)	1	0	Female	53	40 to 59	Not pregnant	White	5 to 8 years	NA	NA	Yes	Imported from the Brazilian endemic region	Passive detection	Vivax	Over 10,000mm³
New infections (control group)	1	0	Female	29	20 to 39	NA	White	5 to 8 years	NA	Others	Yes	Imported from the Brazilian endemic region	Passive detection	Vivax	Less than 10,000mm³
New infections (control group)	1	0	Female	2	00 to 04	Not applicable	White	NA	NA	Others	Yes	Autochthonous from extra-amazon region	Passive detection	Vivax	Less than 10,000mm³
New infections (control group)	1	0	Female	52	40 to 59	Not pregnant	White	5 to 8 years	NA	Others	Yes	Autochthonous from extra-amazon region	Passive detection	Vivax	Less than 10,000mm³
New infections (control group)	1	0	Female	21	20 to 39	Not pregnant	White	9 to 11 years	NA	Others	Yes	Imported from the Brazilian endemic region	Passive detection	Vivax	Less than 10,000mm³
New infections (control group)	1	0	Female	26	20 to 39	Not pregnant	White	9 to 11 years	NA	Others	Yes	Imported from the Brazilian endemic region	Passive detection	Vivax	Less than 10,000mm³
New infections (control group)	1	0	Female	23	20 to 39	Not pregnant	White	NA	NA	Others	Yes	Imported from the Brazilian endemic region	Passive detection	Vivax	Less than 10,000mm³
New infections (control group)	1	0	Female	20	20 to 39	Sim	White	Over 12 years	NA	Others	Yes	Autochthonous from extra-amazon region	Passive detection	Vivax	Less than 10,000mm³
New infections (control group)	1	0	Female	32	20 to 39	Not pregnant	White	Over 12 years	NA	Others	Yes	Imported from the Brazilian endemic region	Active detection	Vivax	Less than 10,000mm³
New infections (control group)	1	0	Female	61	Over 60	Not pregnant	White	NA	NA	Others	Yes	Autochthonous from extra-amazon region	search for malaria relapse	Vivax	Less than 10,000mm³
New infections (control group)	1	0	Female	26	20 to 39	Not pregnant	White	Over 12 years	NA	Others	Yes	Imported from the Brazilian endemic region	Active detection	Vivax	Less than 10,000mm³
New infections (control group)	1	0	Female	42	40 to 59	Not pregnant	White	5 to 8 years	NA	Others	Yes	Imported from the Brazilian endemic region	search for malaria relapse	Vivax	Less than 10,000mm³
New infections (control group)	1	0	Female	53	40 to 59	Not pregnant	White	1 to 4 years	NA	Others	Yes	Autochthonous from extra-amazon region	Active detection	Vivax	Less than 10,000mm³
New infections (control group)	1	0	Female	48	40 to 59	Not pregnant	White	1 to 4 years	NA	Rural activities	Yes	Autochthonous from extra-amazon region	Passive detection	Vivax	Less than 10,000mm³
New infections (control group)	1	0	Female	40	40 to 59	Not applicable	White	NA	NA	Tourism or Travel	Yes	Imported from the Brazilian endemic region	Passive detection	Vivax	Less than 10,000mm³
New infections (control group)	1	0	Female	31	20 to 39	Not pregnant	White	NA	NA	Tourism or Travel	Yes	NA	Passive detection	Vivax	Less than 10,000mm³
New infections (control group)	1	0	Female	59	40 to 59	Not pregnant	White	Over 12 years	NA	Tourism or Travel	Yes	Imported from the Brazilian endemic region	Passive detection	Vivax	Less than 10,000mm³
New infections (control group)	1	0	Female	20	20 to 39	Not pregnant	White	Over 12 years	NA	Tourism or Travel	Yes	Imported from another country	Passive detection	Mixed	Less than 10,000mm³
New infections (control group)	1	0	Female	39	20 to 39	Not pregnant	White	NA	NA	Tourism or Travel	Yes	Imported from the Brazilian endemic region	Passive detection	Vivax	Less than 10,000mm³
New infections (control group)	1	0	Female	14	10 to 19	Not pregnant	White	5 to 8 years	NA	Tourism or Travel	Yes	Imported from the Brazilian endemic region	Passive detection	Vivax	Less than 10,000mm³
New infections (control group)	1	0	Female	34	20 to 39	Sim	White	1 to 4 years	NA	Tourism or Travel	Yes	Imported from the Brazilian endemic region	Passive detection	Vivax	Less than 10,000mm³
New infections (control group)	1	0	Female	43	40 to 59	Not pregnant	White	Over 12 years	NA	Tourism or Travel	Yes	Imported from another country	Active detection	Mixed	Over 10,000mm³
New infections (control group)	1	0	Female	27	20 to 39	Not pregnant	White	NA	NA	Tourism or Travel	Yes	Imported from the Brazilian endemic region	Active detection	Vivax	Less than 10,000mm³
New infections (control group)	1	0	Female	33	20 to 39	Not pregnant	White	Over 12 years	NA	Tourism or Travel	Yes	NA	search for malaria relapse	Vivax	Less than 10,000mm³
New infections (control group)	1	0	Female	40	40 to 59	NA	White	NA	Rural	Rural activities	Yes	Autochthonous from extra-amazon region	Active detection	Vivax	Less than 10,000mm³
New infections (control group)	1	0	Female	53	40 to 59	NA	White	NA	Rural	Rural activities	Yes	NA	Active detection	Vivax	Less than 10,000mm³
New infections (control group)	1	0	Female	32	20 to 39	Not pregnant	White	5 to 8 years	Rural	Rural activities	Yes	Imported from the Brazilian endemic region	search for malaria relapse	Vivax	Over 10,000mm³
New infections (control group)	1	0	Female	40	40 to 59	Not pregnant	White	1 to 4 years	Rural	Rural activities	Yes	Autochthonous from extra-amazon region	Active detection	Vivax	Less than 10,000mm³
New infections (control group)	1	0	Female	21	20 to 39	Not pregnant	White	1 to 4 years	Rural	Rural activities	Yes	Autochthonous from extra-amazon region	Active detection	Vivax	Over 10,000mm³
New infections (control group)	1	0	Female	15	10 to 19	Not pregnant	White	1 to 4 years	Rural	Rural activities	Yes	Autochthonous from extra-amazon region	Active detection	Vivax	Less than 10,000mm³
New infections (control group)	1	0	Female	15	10 to 19	Not pregnant	White	NA	Rural	Rural activities	Assymptomatic	NA	search for malaria relapse	Vivax	Less than 10,000mm³
New infections (control group)	1	0	Female	40	40 to 59	Not pregnant	White	1 to 4 years	Rural	Rural activities	Assymptomatic	Imported from the Brazilian endemic region	search for malaria relapse	Vivax	Less than 10,000mm³
New infections (control group)	1	0	Female	27	20 to 39	Not pregnant	White	Over 12 years	Rural	Rural activities	Yes	Imported from the Brazilian endemic region	Active detection	Vivax	Less than 10,000mm³
New infections (control group)	1	0	Female	47	40 to 59	Not pregnant	White	1 to 4 years	Rural	Rural activities	Yes	Autochthonous from extra-amazon region	Active detection	Vivax	Less than 10,000mm³
New infections (control group)	1	0	Female	48	40 to 59	Not pregnant	White	1 to 4 years	Rural	Rural activities	Yes	Autochthonous from extra-amazon region	Active detection	Vivax	Less than 10,000mm³
New infections (control group)	1	0	Female	49	40 to 59	Not pregnant	White	1 to 4 years	Rural	Rural activities	Yes	Autochthonous from extra-amazon region	Active detection	Vivax	Less than 10,000mm³
New infections (control group)	1	0	Female	5	05 to 09	Not applicable	White	NA	Rural	Rural activities	Yes	NA	Active detection	Vivax	Less than 10,000mm³
New infections (control group)	1	0	Female	27	20 to 39	NA	White	5 to 8 years	Rural	NA	Yes	Imported from the Brazilian endemic region	Passive detection	Vivax	Less than 10,000mm³
New infections (control group)	1	0	Female	13	10 to 19	Not pregnant	White	5 to 8 years	Rural	NA	Yes	Imported from the Brazilian endemic region	Active detection	Mixed	Less than 10,000mm³
New infections (control group)	1	0	Female	7	05 to 09	Not applicable	White	1 to 4 years	Rural	NA	Yes	Autochthonous from extra-amazon region	Passive detection	Vivax	Less than 10,000mm³
New infections (control group)	1	0	Female	41	40 to 59	Not applicable	White	5 to 8 years	Rural	NA	Yes	NA	Passive detection	Vivax	Less than 10,000mm³
New infections (control group)	1	0	Female	2	00 to 04	Not applicable	White	NA	Rural	NA	Yes	NA	Active detection	Vivax	Less than 10,000mm³
New infections (control group)	1	0	Female	8	05 to 09	Not applicable	White	1 to 4 years	Rural	NA	Yes	Autochthonous from extra-amazon region	Passive detection	Vivax	Less than 10,000mm³
New infections (control group)	1	0	Female	33	20 to 39	NA	White	9 to 11 years	Rural	Others	Yes	Imported from the Brazilian endemic region	Passive detection	Vivax	Less than 10,000mm³
New infections (control group)	1	0	Female	70	Over 60	Not applicable	White	1 to 4 years	Rural	Others	Yes	Imported from the Brazilian endemic region	Passive detection	Vivax	Less than 10,000mm³
New infections (control group)	1	0	Female	70	Over 60	Not applicable	White	Illiterate	Rural	Others	Yes	Imported from the Brazilian endemic region	Passive detection	Vivax	Less than 10,000mm³
New infections (control group)	1	0	Female	1	00 to 04	Not applicable	White	NA	Rural	Others	Yes	Imported from the Brazilian endemic region	Passive detection	Vivax	Over 10,000mm³
New infections (control group)	1	0	Female	10	10 to 19	Not applicable	White	1 to 4 years	Rural	Others	Yes	Autochthonous from extra-amazon region	Passive detection	Vivax	Less than 10,000mm³
New infections (control group)	1	0	Female	43	40 to 59	Not applicable	White	NA	Rural	Others	Yes	Autochthonous from extra-amazon region	Passive detection	Vivax	Less than 10,000mm³
New infections (control group)	1	0	Female	62	Over 60	Not pregnant	White	9 to 11 years	Rural	Others	Yes	Autochthonous from extra-amazon region	Passive detection	Vivax	Less than 10,000mm³
New infections (control group)	1	0	Female	57	40 to 59	Not pregnant	White	1 to 4 years	Rural	Others	Yes	Autochthonous from extra-amazon region	Passive detection	Vivax	Less than 10,000mm³
New infections (control group)	1	0	Female	31	20 to 39	Not pregnant	White	NA	Rural	Others	Yes	Autochthonous from extra-amazon region	Passive detection	Vivax	Less than 10,000mm³
New infections (control group)	1	0	Female	69	Over 60	Not pregnant	White	5 to 8 years	Rural	Others	Yes	Autochthonous from extra-amazon region	Passive detection	Vivax	Less than 10,000mm³
New infections (control group)	1	0	Female	61	Over 60	Not pregnant	White	1 to 4 years	Rural	Others	Yes	Imported from the Brazilian endemic region	Passive detection	Vivax	Less than 10,000mm³
New infections (control group)	1	0	Female	49	40 to 59	Not pregnant	White	9 to 11 years	Rural	Others	Yes	Imported from the Brazilian endemic region	Passive detection	Vivax	Less than 10,000mm³
New infections (control group)	1	0	Female	53	40 to 59	Not pregnant	White	5 to 8 years	Rural	Others	Yes	Imported from the Brazilian endemic region	Passive detection	Vivax	Less than 10,000mm³
New infections (control group)	1	0	Female	23	20 to 39	Not pregnant	White	NA	Rural	Others	Yes	Autochthonous from extra-amazon region	Passive detection	Vivax	Less than 10,000mm³
New infections (control group)	1	0	Female	47	40 to 59	Not pregnant	White	1 to 4 years	Rural	Others	Yes	Imported from the Brazilian endemic region	Passive detection	Vivax	Less than 10,000mm³
New infections (control group)	1	0	Female	26	20 to 39	Not pregnant	White	1 to 4 years	Rural	Others	Yes	Imported from the Brazilian endemic region	Passive detection	Vivax	Less than 10,000mm³
New infections (control group)	1	0	Female	28	20 to 39	Not pregnant	White	Over 12 years	Rural	Others	Yes	Imported from the Brazilian endemic region	Passive detection	Vivax	Less than 10,000mm³
New infections (control group)	1	0	Female	20	20 to 39	Not pregnant	White	9 to 11 years	Rural	Others	Yes	Autochthonous from extra-amazon region	Passive detection	Vivax	Less than 10,000mm³
New infections (control group)	1	0	Female	47	40 to 59	Not pregnant	White	Over 12 years	Rural	Others	Yes	Imported from the Brazilian endemic region	Passive detection	Vivax	Less than 10,000mm³
New infections (control group)	1	0	Female	52	40 to 59	Not pregnant	White	9 to 11 years	Rural	Others	Yes	Autochthonous from extra-amazon region	Passive detection	Vivax	Less than 10,000mm³
New infections (control group)	1	0	Female	63	Over 60	Not pregnant	White	NA	Rural	Others	Yes	Autochthonous from extra-amazon region	Passive detection	Vivax	Less than 10,000mm³
New infections (control group)	1	0	Female	13	10 to 19	Not pregnant	White	NA	Rural	Others	Yes	Imported from the Brazilian endemic region	Passive detection	Vivax	Less than 10,000mm³
New infections (control group)	1	0	Female	69	Over 60	Not pregnant	White	NA	Rural	Others	Yes	Autochthonous from extra-amazon region	Passive detection	Vivax	Less than 10,000mm³
New infections (control group)	1	0	Female	30	20 to 39	Sim	White	Over 12 years	Rural	Others	Yes	Autochthonous from extra-amazon region	Passive detection	Vivax	Less than 10,000mm³
New infections (control group)	1	0	Female	12	10 to 19	NA	White	9 to 11 years	Rural	Others	Yes	Imported from the Brazilian endemic region	Active detection	Vivax	Less than 10,000mm³
New infections (control group)	1	0	Female	33	20 to 39	NA	White	NA	Rural	Others	Yes	Autochthonous from extra-amazon region	Active detection	Vivax	Less than 10,000mm³
New infections (control group)	1	0	Female	26	20 to 39	Not pregnant	White	9 to 11 years	Rural	Others	Yes	Autochthonous from extra-amazon region	search for malaria relapse	Vivax	Less than 10,000mm³
New infections (control group)	1	0	Female	64	Over 60	Not pregnant	White	1 to 4 years	Rural	Others	Yes	Autochthonous from extra-amazon region	Active detection	Vivax	Less than 10,000mm³
New infections (control group)	1	0	Female	25	20 to 39	Not pregnant	White	5 to 8 years	Rural	Others	Yes	Autochthonous from extra-amazon region	Active detection	Vivax	Less than 10,000mm³
New infections (control group)	1	0	Female	23	20 to 39	Not pregnant	White	5 to 8 years	Rural	Others	Yes	Autochthonous from extra-amazon region	Active detection	Vivax	Less than 10,000mm³
New infections (control group)	1	0	Female	26	20 to 39	Not pregnant	White	9 to 11 years	Rural	Others	Yes	Autochthonous from extra-amazon region	Active detection	Vivax	Less than 10,000mm³
New infections (control group)	1	0	Female	15	10 to 19	Not pregnant	White	5 to 8 years	Rural	Others	Yes	Imported from the Brazilian endemic region	Active detection	Vivax	Less than 10,000mm³
New infections (control group)	1	0	Female	17	10 to 19	Not pregnant	White	5 to 8 years	Rural	Others	Yes	NA	Active detection	Vivax	Less than 10,000mm³
New infections (control group)	1	0	Female	40	40 to 59	Not pregnant	White	Over 12 years	Rural	Others	Yes	Autochthonous from extra-amazon region	search for malaria relapse	Vivax	Less than 10,000mm³
New infections (control group)	1	0	Female	30	20 to 39	Not pregnant	White	Over 12 years	Rural	Others	Yes	Autochthonous from extra-amazon region	Active detection	Vivax	Less than 10,000mm³
New infections (control group)	1	0	Female	33	20 to 39	Not pregnant	White	9 to 11 years	Rural	Others	Yes	Imported from the Brazilian endemic region	search for malaria relapse	Vivax	Less than 10,000mm³
New infections (control group)	1	0	Female	72	Over 60	Not applicable	White	1 to 4 years	Rural	Others	Yes	Autochthonous from extra-amazon region	Active detection	Vivax	Less than 10,000mm³
New infections (control group)	1	0	Female	92	Over 60	Not applicable	White	NA	Rural	Others	Assymptomatic	Autochthonous from extra-amazon region	Active detection	Vivax	Less than 10,000mm³
New infections (control group)	1	0	Female	2	00 to 04	Not applicable	White	NA	Rural	Others	Yes	Autochthonous from extra-amazon region	Active detection	Vivax	Less than 10,000mm³
New infections (control group)	1	0	Female	42	40 to 59	NA	White	NA	Rural	Rural activities	Yes	Imported from the Brazilian endemic region	Passive detection	Vivax	Less than 10,000mm³
New infections (control group)	1	0	Female	66	Over 60	NA	White	NA	Rural	Rural activities	Yes	Imported from the Brazilian endemic region	Passive detection	Vivax	Less than 10,000mm³
New infections (control group)	1	0	Female	49	40 to 59	NA	White	1 to 4 years	Rural	Rural activities	Yes	Autochthonous from extra-amazon region	Passive detection	Vivax	Less than 10,000mm³
New infections (control group)	1	0	Female	40	40 to 59	Not applicable	White	1 to 4 years	Rural	Rural activities	Yes	NA	Passive detection	Vivax	Less than 10,000mm³
New infections (control group)	1	0	Female	38	20 to 39	Not applicable	White	Illiterate	Rural	Rural activities	Yes	Imported from the Brazilian endemic region	Passive detection	Vivax	Less than 10,000mm³
New infections (control group)	1	0	Female	51	40 to 59	Not applicable	White	1 to 4 years	Rural	Rural activities	Yes	Imported from the Brazilian endemic region	Passive detection	Vivax	Less than 10,000mm³
New infections (control group)	1	0	Female	44	40 to 59	Not pregnant	White	1 to 4 years	Rural	Rural activities	Yes	Imported from the Brazilian endemic region	Passive detection	Vivax	Less than 10,000mm³
New infections (control group)	1	0	Female	50	40 to 59	Not pregnant	White	NA	Rural	Rural activities	Yes	Autochthonous from extra-amazon region	Passive detection	Vivax	Less than 10,000mm³
New infections (control group)	1	0	Female	24	20 to 39	Not pregnant	White	1 to 4 years	Rural	Rural activities	Yes	Autochthonous from extra-amazon region	Passive detection	Vivax	Less than 10,000mm³
New infections (control group)	1	0	Female	37	20 to 39	Not pregnant	White	1 to 4 years	Rural	Rural activities	Yes	Autochthonous from extra-amazon region	Passive detection	Vivax	Less than 10,000mm³
New infections (control group)	1	0	Female	34	20 to 39	Not pregnant	White	NA	Rural	Rural activities	Yes	Autochthonous from extra-amazon region	Passive detection	Vivax	Less than 10,000mm³
New infections (control group)	1	0	Female	40	40 to 59	Not pregnant	White	1 to 4 years	Rural	Rural activities	Yes	Autochthonous from extra-amazon region	Passive detection	Vivax	Less than 10,000mm³
New infections (control group)	1	0	Female	52	40 to 59	Not pregnant	White	1 to 4 years	Rural	Rural activities	Yes	Autochthonous from extra-amazon region	Passive detection	Vivax	Less than 10,000mm³
New infections (control group)	1	0	Female	20	20 to 39	Not pregnant	White	9 to 11 years	Rural	Rural activities	Yes	Autochthonous from extra-amazon region	Passive detection	Vivax	Less than 10,000mm³
New infections (control group)	1	0	Female	75	Over 60	Not pregnant	White	1 to 4 years	Rural	Rural activities	Yes	NA	Passive detection	Vivax	Less than 10,000mm³
New infections (control group)	1	0	Female	34	20 to 39	Not pregnant	White	1 to 4 years	Rural	Rural activities	Yes	Autochthonous from extra-amazon region	Passive detection	Vivax	Less than 10,000mm³
New infections (control group)	1	0	Female	48	40 to 59	Not pregnant	White	1 to 4 years	Rural	Rural activities	Yes	Imported from the Brazilian endemic region	Passive detection	Vivax	Less than 10,000mm³
New infections (control group)	1	0	Female	58	40 to 59	Not pregnant	White	NA	Rural	Rural activities	Yes	Autochthonous from extra-amazon region	Passive detection	Vivax	Less than 10,000mm³
New infections (control group)	1	0	Female	62	Over 60	Not pregnant	White	1 to 4 years	Rural	Rural activities	Yes	Autochthonous from extra-amazon region	Passive detection	Vivax	Less than 10,000mm³
New infections (control group)	1	0	Female	55	40 to 59	Not pregnant	White	1 to 4 years	Rural	Rural activities	Yes	Autochthonous from extra-amazon region	Passive detection	Vivax	Less than 10,000mm³
New infections (control group)	1	0	Female	60	Over 60	Not pregnant	White	1 to 4 years	Rural	Rural activities	Yes	Autochthonous from extra-amazon region	Passive detection	Vivax	Less than 10,000mm³
New infections (control group)	1	0	Female	14	10 to 19	Not pregnant	White	5 to 8 years	Rural	Rural activities	Yes	Autochthonous from extra-amazon region	Passive detection	Vivax	Less than 10,000mm³
New infections (control group)	1	0	Female	49	40 to 59	Not pregnant	White	1 to 4 years	Rural	Rural activities	Yes	Autochthonous from extra-amazon region	Passive detection	Vivax	Less than 10,000mm³
New infections (control group)	1	0	Female	68	Over 60	Not pregnant	White	1 to 4 years	Rural	Rural activities	Yes	Autochthonous from extra-amazon region	Passive detection	Vivax	Less than 10,000mm³
New infections (control group)	1	0	Female	80	Over 60	Not pregnant	White	Illiterate	Rural	Rural activities	Yes	Autochthonous from extra-amazon region	Passive detection	Vivax	Less than 10,000mm³
New infections (control group)	1	0	Female	30	20 to 39	Not pregnant	White	5 to 8 years	Rural	Rural activities	Yes	Autochthonous from extra-amazon region	Passive detection	Vivax	Less than 10,000mm³
New infections (control group)	1	0	Female	35	20 to 39	Not applicable	White	5 to 8 years	Rural	Tourism or Travel	Yes	Imported from the Brazilian endemic region	Passive detection	Vivax	Less than 10,000mm³
New infections (control group)	1	0	Female	5	05 to 09	Not applicable	White	NA	Rural	Tourism or Travel	Yes	Imported from the Brazilian endemic region	Passive detection	Vivax	Less than 10,000mm³
New infections (control group)	1	0	Female	7	05 to 09	Not applicable	White	1 to 4 years	Rural	Tourism or Travel	Yes	Imported from the Brazilian endemic region	Passive detection	Vivax	Less than 10,000mm³
New infections (control group)	1	0	Female	4	00 to 04	Not applicable	White	NA	Rural	Tourism or Travel	Yes	Imported from the Brazilian endemic region	Passive detection	Vivax	Over 10,000mm³
New infections (control group)	1	0	Female	13	10 to 19	Not pregnant	White	5 to 8 years	Rural	Tourism or Travel	Yes	Autochthonous from extra-amazon region	Passive detection	Vivax	Less than 10,000mm³
New infections (control group)	1	0	Female	53	40 to 59	Not pregnant	White	Over 12 years	Rural	Tourism or Travel	Yes	Imported from the Brazilian endemic region	Passive detection	Vivax	Less than 10,000mm³
New infections (control group)	1	0	Female	18	10 to 19	Not pregnant	White	9 to 11 years	Rural	Tourism or Travel	Yes	Imported from the Brazilian endemic region	Passive detection	Vivax	Less than 10,000mm³
New infections (control group)	1	0	Female	47	40 to 59	Not pregnant	White	1 to 4 years	Rural	Tourism or Travel	Yes	Imported from the Brazilian endemic region	Passive detection	Vivax	Less than 10,000mm³
New infections (control group)	1	0	Female	39	20 to 39	Not pregnant	White	5 to 8 years	Rural	Tourism or Travel	Yes	Imported from the Brazilian endemic region	Passive detection	Vivax	Less than 10,000mm³
New infections (control group)	1	0	Female	44	40 to 59	Not pregnant	White	Over 12 years	Rural	Tourism or Travel	Yes	Imported from the Brazilian endemic region	Passive detection	Vivax	Less than 10,000mm³
New infections (control group)	1	0	Female	24	20 to 39	Not pregnant	White	1 to 4 years	Rural	Tourism or Travel	Yes	Imported from the Brazilian endemic region	Passive detection	Vivax	Less than 10,000mm³
New infections (control group)	1	0	Female	29	20 to 39	Not pregnant	White	5 to 8 years	Rural	Tourism or Travel	Yes	Imported from the Brazilian endemic region	Passive detection	Vivax	Less than 10,000mm³
New infections (control group)	1	0	Female	49	40 to 59	Not pregnant	White	1 to 4 years	Rural	Tourism or Travel	Yes	Imported from the Brazilian endemic region	Passive detection	Vivax	Less than 10,000mm³
New infections (control group)	1	0	Female	42	40 to 59	Not pregnant	White	5 to 8 years	Rural	Tourism or Travel	Yes	Imported from the Brazilian endemic region	Passive detection	Vivax	Over 10,000mm³
New infections (control group)	1	0	Female	52	40 to 59	Not pregnant	White	Over 12 years	Rural	Tourism or Travel	Yes	Imported from the Brazilian endemic region	Passive detection	Vivax	Less than 10,000mm³
New infections (control group)	1	0	Female	32	20 to 39	NA	White	NA	Rural	Tourism or Travel	Yes	Imported from the Brazilian endemic region	Active detection	Vivax	Less than 10,000mm³
New infections (control group)	1	0	Female	43	40 to 59	Not pregnant	White	1 to 4 years	Rural	Tourism or Travel	Yes	Imported from the Brazilian endemic region	Active detection	Vivax	Less than 10,000mm³
New infections (control group)	1	0	Female	38	20 to 39	Not pregnant	White	9 to 11 years	Rural	Tourism or Travel	Yes	Imported from another country	search for malaria relapse	Vivax	Less than 10,000mm³
New infections (control group)	1	0	Female	26	20 to 39	Not pregnant	White	5 to 8 years	Rural	Tourism or Travel	Yes	Imported from the Brazilian endemic region	Active detection	Vivax	Less than 10,000mm³
New infections (control group)	1	0	Female	39	20 to 39	Not pregnant	White	1 to 4 years	Urban	Rural activities	Yes	Autochthonous from extra-amazon region	Active detection	Vivax	Less than 10,000mm³
New infections (control group)	1	0	Female	61	Over 60	Not pregnant	White	1 to 4 years	Urban	Rural activities	Yes	Autochthonous from extra-amazon region	search for malaria relapse	Vivax	Less than 10,000mm³
New infections (control group)	1	0	Female	43	40 to 59	Not pregnant	White	1 to 4 years	Urban	Mining	Yes	Imported from another country	Active detection	Vivax	Over 10,000mm³
New infections (control group)	1	0	Female	44	40 to 59	Not pregnant	White	1 to 4 years	Urban	Mining	Yes	NA	Passive detection	Vivax	Less than 10,000mm³
New infections (control group)	1	0	Female	71	Over 60	Not applicable	White	1 to 4 years	Urban	NA	Yes	Autochthonous from extra-amazon region	Passive detection	Vivax	Less than 10,000mm³
New infections (control group)	1	0	Female	29	20 to 39	Not pregnant	White	1 to 4 years	Urban	NA	Yes	Imported from the Brazilian endemic region	Passive detection	Vivax	Over 10,000mm³
New infections (control group)	1	0	Female	93	Over 60	Not pregnant	White	1 to 4 years	Urban	NA	Yes	Autochthonous from extra-amazon region	Passive detection	Vivax	Less than 10,000mm³
New infections (control group)	1	0	Female	8	05 to 09	Not applicable	White	1 to 4 years	Urban	Others	Yes	Imported from the Brazilian endemic region	Passive detection	Vivax	Less than 10,000mm³
New infections (control group)	1	0	Female	7	05 to 09	Not applicable	White	1 to 4 years	Urban	Others	Yes	Imported from the Brazilian endemic region	Passive detection	Vivax	Less than 10,000mm³
New infections (control group)	1	0	Female	43	40 to 59	Not pregnant	White	1 to 4 years	Urban	Others	Yes	Imported from the Brazilian endemic region	Passive detection	Mixed	Less than 10,000mm³
New infections (control group)	1	0	Female	40	40 to 59	Not pregnant	White	1 to 4 years	Urban	Others	Yes	Imported from the Brazilian endemic region	Passive detection	Vivax	Less than 10,000mm³
New infections (control group)	1	0	Female	46	40 to 59	Not pregnant	White	1 to 4 years	Urban	Others	Yes	Imported from the Brazilian endemic region	Passive detection	Vivax	Less than 10,000mm³
New infections (control group)	1	0	Female	70	Over 60	Not pregnant	White	1 to 4 years	Urban	Others	Yes	Imported from the Brazilian endemic region	Passive detection	Vivax	Less than 10,000mm³
New infections (control group)	1	0	Female	34	20 to 39	Not pregnant	White	1 to 4 years	Urban	Others	Yes	Imported from another country	Passive detection	Vivax	Less than 10,000mm³
New infections (control group)	1	0	Female	58	40 to 59	Not pregnant	White	1 to 4 years	Urban	Others	Yes	Imported from the Brazilian endemic region	Passive detection	Vivax	Less than 10,000mm³
New infections (control group)	1	0	Female	71	Over 60	Not pregnant	White	1 to 4 years	Urban	Others	Yes	Imported from the Brazilian endemic region	Passive detection	Vivax	Less than 10,000mm³
New infections (control group)	1	0	Female	57	40 to 59	Not pregnant	White	1 to 4 years	Urban	Others	Yes	Autochthonous from extra-amazon region	Active detection	Vivax	Less than 10,000mm³
New infections (control group)	1	0	Female	45	40 to 59	Not pregnant	White	1 to 4 years	Urban	Others	Yes	Imported from the Brazilian endemic region	Active detection	Vivax	Less than 10,000mm³
New infections (control group)	1	0	Female	56	40 to 59	Not pregnant	White	1 to 4 years	Urban	Others	Yes	Imported from the Brazilian endemic region	Active detection	Vivax	Less than 10,000mm³
New infections (control group)	1	0	Female	50	40 to 59	Not applicable	White	1 to 4 years	Urban	Others	Yes	Imported from another country	search for malaria relapse	Vivax	Less than 10,000mm³
New infections (control group)	1	0	Female	58	40 to 59	Not applicable	White	1 to 4 years	Urban	Rural activities	Yes	Autochthonous from extra-amazon region	Passive detection	Vivax	Less than 10,000mm³
New infections (control group)	1	0	Female	46	40 to 59	Not pregnant	White	1 to 4 years	Urban	Rural activities	Yes	Autochthonous from extra-amazon region	Passive detection	Vivax	Less than 10,000mm³
New infections (control group)	1	0	Female	77	Over 60	Not pregnant	White	1 to 4 years	Urban	Rural activities	Yes	Imported from the Brazilian endemic region	Passive detection	Vivax	Less than 10,000mm³
New infections (control group)	1	0	Female	51	40 to 59	Not pregnant	White	1 to 4 years	Urban	Rural activities	Yes	Imported from the Brazilian endemic region	Passive detection	Vivax	Over 10,000mm³
New infections (control group)	1	0	Female	51	40 to 59	NA	White	1 to 4 years	Urban	Tourism or Travel	Yes	Imported from the Brazilian endemic region	Passive detection	Vivax	Less than 10,000mm³
New infections (control group)	1	0	Female	10	10 to 19	Not applicable	White	1 to 4 years	Urban	Tourism or Travel	Yes	Imported from the Brazilian endemic region	Passive detection	Vivax	Less than 10,000mm³
New infections (control group)	1	0	Female	51	40 to 59	Not pregnant	White	1 to 4 years	Urban	Tourism or Travel	Yes	Imported from the Brazilian endemic region	Passive detection	Vivax	Less than 10,000mm³
New infections (control group)	1	0	Female	52	40 to 59	Not pregnant	White	1 to 4 years	Urban	Tourism or Travel	Yes	Imported from the Brazilian endemic region	Passive detection	Vivax	Less than 10,000mm³
New infections (control group)	1	0	Female	62	Over 60	Not pregnant	White	1 to 4 years	Urban	Tourism or Travel	Yes	Imported from the Brazilian endemic region	Passive detection	Vivax	Less than 10,000mm³
New infections (control group)	1	0	Female	39	20 to 39	Not pregnant	White	1 to 4 years	Urban	Tourism or Travel	Yes	Imported from the Brazilian endemic region	Passive detection	Vivax	Less than 10,000mm³
New infections (control group)	1	0	Female	43	40 to 59	Not pregnant	White	1 to 4 years	Urban	Tourism or Travel	Yes	Imported from the Brazilian endemic region	Passive detection	Vivax	Less than 10,000mm³
New infections (control group)	1	0	Female	25	20 to 39	Not pregnant	White	1 to 4 years	Urban	Tourism or Travel	Yes	Imported from the Brazilian endemic region	Passive detection	Vivax	Less than 10,000mm³
New infections (control group)	1	0	Female	75	Over 60	Not pregnant	White	1 to 4 years	Urban	Tourism or Travel	Yes	Imported from the Brazilian endemic region	Passive detection	Mixed	Less than 10,000mm³
New infections (control group)	1	0	Female	51	40 to 59	Not pregnant	White	1 to 4 years	Urban	Tourism or Travel	Yes	Imported from the Brazilian endemic region	Passive detection	Vivax	Less than 10,000mm³
New infections (control group)	1	0	Female	29	20 to 39	Not pregnant	White	1 to 4 years	Urban	Tourism or Travel	Yes	NA	Active detection	Vivax	Less than 10,000mm³
New infections (control group)	1	0	Female	35	20 to 39	Not pregnant	White	1 to 4 years	Urban	Tourism or Travel	Yes	Autochthonous from extra-amazon region	Active detection	Vivax	Less than 10,000mm³
New infections (control group)	1	0	Female	28	20 to 39	Not pregnant	White	Over 12 years	Urban	Construction of roads and dams	Yes	Imported from another country	Active detection	Vivax	Less than 10,000mm³
New infections (control group)	1	0	Female	34	20 to 39	NA	White	Over 12 years	Urban	Mining	Yes	NA	Passive detection	Mixed	Less than 10,000mm³
New infections (control group)	1	0	Female	37	20 to 39	NA	White	Over 12 years	Urban	NA	Yes	Imported from the Brazilian endemic region	Passive detection	Vivax	Over 10,000mm³
New infections (control group)	1	0	Female	57	40 to 59	NA	White	Over 12 years	Urban	NA	Yes	Imported from the Brazilian endemic region	Passive detection	Vivax	Less than 10,000mm³
New infections (control group)	1	0	Female	25	20 to 39	Not pregnant	White	Over 12 years	Urban	NA	Yes	Imported from the Brazilian endemic region	Passive detection	Vivax	Less than 10,000mm³
New infections (control group)	1	0	Female	33	20 to 39	Not pregnant	White	Over 12 years	Urban	NA	Yes	Imported from the Brazilian endemic region	Passive detection	Vivax	Less than 10,000mm³
New infections (control group)	1	0	Female	26	20 to 39	Not pregnant	White	Over 12 years	Urban	NA	Yes	Imported from the Brazilian endemic region	Passive detection	Vivax	Less than 10,000mm³
New infections (control group)	1	0	Female	25	20 to 39	Not pregnant	White	Over 12 years	Urban	NA	Yes	Imported from the Brazilian endemic region	Passive detection	Vivax	Less than 10,000mm³
New infections (control group)	1	0	Female	25	20 to 39	Not pregnant	White	Over 12 years	Urban	NA	Yes	Imported from the Brazilian endemic region	Passive detection	Vivax	Less than 10,000mm³
New infections (control group)	1	0	Female	46	40 to 59	Not pregnant	White	Over 12 years	Urban	NA	Yes	Imported from the Brazilian endemic region	Passive detection	Vivax	Less than 10,000mm³
New infections (control group)	1	0	Female	47	40 to 59	Not pregnant	White	Over 12 years	Urban	NA	Yes	Imported from the Brazilian endemic region	Passive detection	Vivax	Less than 10,000mm³
New infections (control group)	1	0	Female	25	20 to 39	NA	White	Over 12 years	Urban	Others	Yes	NA	Passive detection	Vivax	Less than 10,000mm³
New infections (control group)	1	0	Female	27	20 to 39	NA	White	Over 12 years	Urban	Others	Yes	Imported from the Brazilian endemic region	Passive detection	Vivax	Less than 10,000mm³
New infections (control group)	1	0	Female	19	10 to 19	NA	White	Over 12 years	Urban	Others	Yes	Imported from the Brazilian endemic region	Passive detection	Vivax	Less than 10,000mm³
New infections (control group)	1	0	Female	27	20 to 39	NA	White	Over 12 years	Urban	Others	Yes	Imported from the Brazilian endemic region	Passive detection	Vivax	Less than 10,000mm³
New infections (control group)	1	0	Female	46	40 to 59	Not applicable	White	Over 12 years	Urban	Others	Yes	Imported from the Brazilian endemic region	Passive detection	Vivax	Less than 10,000mm³
New infections (control group)	1	0	Female	40	40 to 59	Not applicable	White	Over 12 years	Urban	Others	Yes	Imported from the Brazilian endemic region	Passive detection	Vivax	Less than 10,000mm³
New infections (control group)	1	0	Female	37	20 to 39	Not applicable	White	Over 12 years	Urban	Others	Yes	Imported from the Brazilian endemic region	Passive detection	Vivax	Less than 10,000mm³
New infections (control group)	1	0	Female	60	Over 60	Not applicable	White	Over 12 years	Urban	Others	Yes	Imported from the Brazilian endemic region	Passive detection	Vivax	Less than 10,000mm³
New infections (control group)	1	0	Female	51	40 to 59	Not applicable	White	Over 12 years	Urban	Others	Yes	Imported from the Brazilian endemic region	Passive detection	Vivax	Less than 10,000mm³
New infections (control group)	1	0	Female	32	20 to 39	Not applicable	White	Over 12 years	Urban	Others	Yes	Imported from the Brazilian endemic region	Passive detection	Vivax	Less than 10,000mm³
New infections (control group)	1	0	Female	29	20 to 39	Not applicable	White	Over 12 years	Urban	Others	Yes	Imported from the Brazilian endemic region	Passive detection	Vivax	Less than 10,000mm³
New infections (control group)	1	0	Female	26	20 to 39	Not pregnant	White	Over 12 years	Urban	Others	Yes	Imported from the Brazilian endemic region	Passive detection	Vivax	Less than 10,000mm³
New infections (control group)	1	0	Female	37	20 to 39	Not pregnant	White	Over 12 years	Urban	Others	Yes	Imported from the Brazilian endemic region	Passive detection	Vivax	Less than 10,000mm³
New infections (control group)	1	0	Female	26	20 to 39	Not pregnant	White	Over 12 years	Urban	Others	Yes	Imported from the Brazilian endemic region	Passive detection	Vivax	Less than 10,000mm³
New infections (control group)	1	0	Female	55	40 to 59	Not pregnant	White	Over 12 years	Urban	Others	Yes	Imported from the Brazilian endemic region	Passive detection	Vivax	Over 10,000mm³
New infections (control group)	1	0	Female	42	40 to 59	Not pregnant	White	Over 12 years	Urban	Others	Yes	Imported from the Brazilian endemic region	Passive detection	Vivax	Less than 10,000mm³
New infections (control group)	1	0	Female	40	40 to 59	Not pregnant	White	Over 12 years	Urban	Others	Yes	Imported from the Brazilian endemic region	Passive detection	Vivax	Less than 10,000mm³
New infections (control group)	1	0	Female	42	40 to 59	Not pregnant	White	Over 12 years	Urban	Others	Yes	Autochthonous from extra-amazon region	Passive detection	Vivax	Less than 10,000mm³
New infections (control group)	1	0	Female	23	20 to 39	Not pregnant	White	Over 12 years	Urban	Others	Yes	NA	Passive detection	Vivax	Less than 10,000mm³
New infections (control group)	1	0	Female	40	40 to 59	Not pregnant	White	Over 12 years	Urban	Others	Yes	Imported from the Brazilian endemic region	Passive detection	Vivax	Less than 10,000mm³
New infections (control group)	1	0	Female	48	40 to 59	Not pregnant	White	Over 12 years	Urban	Others	Yes	Imported from the Brazilian endemic region	Passive detection	Vivax	Less than 10,000mm³
New infections (control group)	1	0	Female	46	40 to 59	Not pregnant	White	Over 12 years	Urban	Others	Yes	Imported from the Brazilian endemic region	Passive detection	Vivax	Less than 10,000mm³
New infections (control group)	1	0	Female	58	40 to 59	Not pregnant	White	Over 12 years	Urban	Others	Yes	Autochthonous from extra-amazon region	Passive detection	Vivax	Less than 10,000mm³
New infections (control group)	1	0	Female	35	20 to 39	Not pregnant	White	Over 12 years	Urban	Others	Yes	Imported from another country	Passive detection	Mixed	Less than 10,000mm³
New infections (control group)	1	0	Female	35	20 to 39	Not pregnant	White	Over 12 years	Urban	Others	Yes	NA	Passive detection	Vivax	Less than 10,000mm³
New infections (control group)	1	0	Female	52	40 to 59	Not pregnant	White	Over 12 years	Urban	Others	Yes	Autochthonous from extra-amazon region	Passive detection	Vivax	Less than 10,000mm³
New infections (control group)	1	0	Female	22	20 to 39	Not pregnant	White	Over 12 years	Urban	Others	Yes	Autochthonous from extra-amazon region	Passive detection	Vivax	Less than 10,000mm³
New infections (control group)	1	0	Female	37	20 to 39	Not pregnant	White	Over 12 years	Urban	Others	Yes	Imported from the Brazilian endemic region	Passive detection	Vivax	Less than 10,000mm³
New infections (control group)	1	0	Female	57	40 to 59	Not pregnant	White	Over 12 years	Urban	Others	Yes	Autochthonous from extra-amazon region	Passive detection	Vivax	Less than 10,000mm³
New infections (control group)	1	0	Female	48	40 to 59	Not pregnant	White	Over 12 years	Urban	Others	Yes	Imported from the Brazilian endemic region	Passive detection	Vivax	Less than 10,000mm³
New infections (control group)	1	0	Female	59	40 to 59	Not pregnant	White	Over 12 years	Urban	Others	Yes	Autochthonous from extra-amazon region	Passive detection	Vivax	Less than 10,000mm³
New infections (control group)	1	0	Female	59	40 to 59	Not pregnant	White	Over 12 years	Urban	Others	Assymptomatic	Autochthonous from extra-amazon region	Passive detection	Vivax	Less than 10,000mm³
New infections (control group)	1	0	Female	29	20 to 39	Not pregnant	White	Over 12 years	Urban	Others	Yes	Autochthonous from extra-amazon region	Passive detection	Vivax	Less than 10,000mm³
New infections (control group)	1	0	Female	44	40 to 59	Not pregnant	White	Over 12 years	Urban	Others	Yes	Imported from the Brazilian endemic region	Passive detection	Vivax	Less than 10,000mm³
New infections (control group)	1	0	Female	52	40 to 59	Not pregnant	White	Over 12 years	Urban	Others	Yes	Imported from the Brazilian endemic region	Passive detection	Vivax	Less than 10,000mm³
New infections (control group)	1	0	Female	63	Over 60	Not pregnant	White	Over 12 years	Urban	Others	Yes	Imported from the Brazilian endemic region	Passive detection	Vivax	Less than 10,000mm³
New infections (control group)	1	0	Female	52	40 to 59	Not pregnant	White	Over 12 years	Urban	Others	Yes	Autochthonous from extra-amazon region	Passive detection	Vivax	Less than 10,000mm³
New infections (control group)	1	0	Female	32	20 to 39	Not pregnant	White	Over 12 years	Urban	Others	Yes	Imported from the Brazilian endemic region	Passive detection	Vivax	Less than 10,000mm³
New infections (control group)	1	0	Female	34	20 to 39	Not pregnant	White	Over 12 years	Urban	Others	Yes	Imported from another country	Passive detection	Vivax	Over 10,000mm³
New infections (control group)	1	0	Female	37	20 to 39	Not pregnant	White	Over 12 years	Urban	Others	Yes	Imported from the Brazilian endemic region	Passive detection	Vivax	Less than 10,000mm³
New infections (control group)	1	0	Female	26	20 to 39	Not pregnant	White	Over 12 years	Urban	Others	Yes	Imported from the Brazilian endemic region	Passive detection	Vivax	Over 10,000mm³
New infections (control group)	1	0	Female	42	40 to 59	NA	White	Over 12 years	Urban	Others	Yes	Imported from the Brazilian endemic region	search for malaria relapse	Vivax	Over 10,000mm³
New infections (control group)	1	0	Female	33	20 to 39	Not pregnant	White	Over 12 years	Urban	Others	Yes	Imported from the Brazilian endemic region	Active detection	Vivax	Less than 10,000mm³
New infections (control group)	1	0	Female	48	40 to 59	Not pregnant	White	Over 12 years	Urban	Others	Yes	Imported from the Brazilian endemic region	Active detection	Vivax	Less than 10,000mm³
New infections (control group)	1	0	Female	26	20 to 39	Not pregnant	White	Over 12 years	Urban	Others	Yes	Imported from the Brazilian endemic region	Active detection	Vivax	Less than 10,000mm³
New infections (control group)	1	0	Female	22	20 to 39	Not pregnant	White	Over 12 years	Urban	Others	Yes	NA	Active detection	Vivax	Less than 10,000mm³
New infections (control group)	1	0	Female	29	20 to 39	Not pregnant	White	Over 12 years	Urban	Others	Yes	Imported from the Brazilian endemic region	search for malaria relapse	Vivax	Less than 10,000mm³
New infections (control group)	1	0	Female	31	20 to 39	Not applicable	White	Over 12 years	Urban	Others	Yes	Imported from the Brazilian endemic region	Active detection	Vivax	Less than 10,000mm³
New infections (control group)	1	0	Female	32	20 to 39	Sim	White	Over 12 years	Urban	Others	Yes	Imported from the Brazilian endemic region	Active detection	Vivax	Less than 10,000mm³
New infections (control group)	1	0	Female	54	40 to 59	Not pregnant	White	Over 12 years	Urban	Rural activities	Yes	Imported from the Brazilian endemic region	Passive detection	Vivax	Less than 10,000mm³
New infections (control group)	1	0	Female	48	40 to 59	Not pregnant	White	Over 12 years	Urban	Rural activities	Yes	Imported from the Brazilian endemic region	Passive detection	Vivax	Less than 10,000mm³
New infections (control group)	1	0	Female	53	40 to 59	NA	White	Over 12 years	Urban	Tourism or Travel	Yes	Autochthonous from extra-amazon region	Passive detection	Vivax	Less than 10,000mm³
New infections (control group)	1	0	Female	42	40 to 59	NA	White	Over 12 years	Urban	Tourism or Travel	Yes	Imported from another country	Passive detection	Mixed	Over 10,000mm³
New infections (control group)	1	0	Female	28	20 to 39	Not applicable	White	Over 12 years	Urban	Tourism or Travel	Yes	Imported from the Brazilian endemic region	Passive detection	Mixed	Less than 10,000mm³
New infections (control group)	1	0	Female	59	40 to 59	Not applicable	White	Over 12 years	Urban	Tourism or Travel	Yes	Imported from the Brazilian endemic region	Passive detection	Vivax	Less than 10,000mm³
New infections (control group)	1	0	Female	54	40 to 59	Not applicable	White	Over 12 years	Urban	Tourism or Travel	Yes	Autochthonous from extra-amazon region	Passive detection	Vivax	Less than 10,000mm³
New infections (control group)	1	0	Female	43	40 to 59	Not pregnant	White	Over 12 years	Urban	Tourism or Travel	Yes	Autochthonous from extra-amazon region	Passive detection	Vivax	Less than 10,000mm³
New infections (control group)	1	0	Female	25	20 to 39	Not pregnant	White	Over 12 years	Urban	Tourism or Travel	Yes	Imported from the Brazilian endemic region	Passive detection	Vivax	Less than 10,000mm³
New infections (control group)	1	0	Female	35	20 to 39	Not pregnant	White	Over 12 years	Urban	Tourism or Travel	Yes	Autochthonous from extra-amazon region	Passive detection	Vivax	Less than 10,000mm³
New infections (control group)	1	0	Female	36	20 to 39	Not pregnant	White	Over 12 years	Urban	Tourism or Travel	Yes	Imported from the Brazilian endemic region	Passive detection	Vivax	Less than 10,000mm³
New infections (control group)	1	0	Female	57	40 to 59	Not pregnant	White	Over 12 years	Urban	Tourism or Travel	Yes	Autochthonous from extra-amazon region	Passive detection	Vivax	Less than 10,000mm³
New infections (control group)	1	0	Female	34	20 to 39	Not pregnant	White	Over 12 years	Urban	Tourism or Travel	Yes	Imported from the Brazilian endemic region	Passive detection	Vivax	Less than 10,000mm³
New infections (control group)	1	0	Female	43	40 to 59	Not pregnant	White	Over 12 years	Urban	Tourism or Travel	Yes	Autochthonous from extra-amazon region	Passive detection	Vivax	Less than 10,000mm³
New infections (control group)	1	0	Female	54	40 to 59	Not pregnant	White	Over 12 years	Urban	Tourism or Travel	Yes	Autochthonous from extra-amazon region	Passive detection	Vivax	Less than 10,000mm³
New infections (control group)	1	0	Female	62	Over 60	Not pregnant	White	Over 12 years	Urban	Tourism or Travel	Yes	Autochthonous from extra-amazon region	Passive detection	Vivax	Less than 10,000mm³
New infections (control group)	1	0	Female	36	20 to 39	Not pregnant	White	Over 12 years	Urban	Tourism or Travel	Yes	Autochthonous from extra-amazon region	Passive detection	Vivax	Less than 10,000mm³
New infections (control group)	1	0	Female	23	20 to 39	Not pregnant	White	Over 12 years	Urban	Tourism or Travel	Yes	Imported from the Brazilian endemic region	Passive detection	Vivax	Less than 10,000mm³
New infections (control group)	1	0	Female	34	20 to 39	Not pregnant	White	Over 12 years	Urban	Tourism or Travel	Yes	Imported from another country	Passive detection	Vivax	Over 10,000mm³
New infections (control group)	1	0	Female	40	40 to 59	Not pregnant	White	Over 12 years	Urban	Tourism or Travel	Yes	Imported from another country	Passive detection	Vivax	Less than 10,000mm³
New infections (control group)	1	0	Female	50	40 to 59	Not pregnant	White	Over 12 years	Urban	Tourism or Travel	Yes	Imported from another country	Passive detection	Mixed	Less than 10,000mm³
New infections (control group)	1	0	Female	62	Over 60	Not pregnant	White	Over 12 years	Urban	Tourism or Travel	Yes	Imported from the Brazilian endemic region	Passive detection	Vivax	Less than 10,000mm³
New infections (control group)	1	0	Female	35	20 to 39	Not pregnant	White	Over 12 years	Urban	Tourism or Travel	Yes	Imported from the Brazilian endemic region	Passive detection	Vivax	Less than 10,000mm³
New infections (control group)	1	0	Female	30	20 to 39	Not pregnant	White	Over 12 years	Urban	Tourism or Travel	Yes	Imported from the Brazilian endemic region	Passive detection	Vivax	Less than 10,000mm³
New infections (control group)	1	0	Female	36	20 to 39	Not pregnant	White	Over 12 years	Urban	Tourism or Travel	Yes	Imported from the Brazilian endemic region	Passive detection	Vivax	Less than 10,000mm³
New infections (control group)	1	0	Female	51	40 to 59	Not pregnant	White	Over 12 years	Urban	Tourism or Travel	Yes	Imported from the Brazilian endemic region	Passive detection	Vivax	Less than 10,000mm³
New infections (control group)	1	0	Female	42	40 to 59	Not pregnant	White	Over 12 years	Urban	Tourism or Travel	Yes	Imported from the Brazilian endemic region	Passive detection	Vivax	Over 10,000mm³
New infections (control group)	1	0	Female	57	40 to 59	Not pregnant	White	Over 12 years	Urban	Tourism or Travel	Yes	Imported from the Brazilian endemic region	Passive detection	Vivax	Less than 10,000mm³
New infections (control group)	1	0	Female	39	20 to 39	Not pregnant	White	Over 12 years	Urban	Tourism or Travel	Yes	Imported from the Brazilian endemic region	Passive detection	Vivax	Less than 10,000mm³
New infections (control group)	1	0	Female	53	40 to 59	Not pregnant	White	Over 12 years	Urban	Tourism or Travel	Yes	Imported from the Brazilian endemic region	Passive detection	Vivax	Less than 10,000mm³
New infections (control group)	1	0	Female	53	40 to 59	Not pregnant	White	Over 12 years	Urban	Tourism or Travel	Yes	Imported from the Brazilian endemic region	Passive detection	Vivax	Less than 10,000mm³
New infections (control group)	1	0	Female	20	20 to 39	Not pregnant	White	Over 12 years	Urban	Tourism or Travel	Yes	Imported from the Brazilian endemic region	Passive detection	Vivax	Less than 10,000mm³
New infections (control group)	1	0	Female	48	40 to 59	Not pregnant	White	Over 12 years	Urban	Tourism or Travel	Yes	Imported from the Brazilian endemic region	Passive detection	Vivax	Less than 10,000mm³
New infections (control group)	1	0	Female	55	40 to 59	Not pregnant	White	Over 12 years	Urban	Tourism or Travel	Assymptomatic	Autochthonous from extra-amazon region	Passive detection	Vivax	Less than 10,000mm³
New infections (control group)	1	0	Female	51	40 to 59	Not pregnant	White	Over 12 years	Urban	Tourism or Travel	Yes	Autochthonous from extra-amazon region	Passive detection	Vivax	Less than 10,000mm³
New infections (control group)	1	0	Female	18	10 to 19	Not pregnant	White	Over 12 years	Urban	Tourism or Travel	Yes	NA	Passive detection	Vivax	Less than 10,000mm³
New infections (control group)	1	0	Female	45	40 to 59	Not pregnant	White	Over 12 years	Urban	Tourism or Travel	Yes	Autochthonous from extra-amazon region	Passive detection	Vivax	Less than 10,000mm³
New infections (control group)	1	0	Female	45	40 to 59	Not pregnant	White	Over 12 years	Urban	Tourism or Travel	Yes	Imported from the Brazilian endemic region	Passive detection	Vivax	Less than 10,000mm³
New infections (control group)	1	0	Female	30	20 to 39	Not pregnant	White	Over 12 years	Urban	Tourism or Travel	Yes	Autochthonous from extra-amazon region	Passive detection	Vivax	Less than 10,000mm³
New infections (control group)	1	0	Female	33	20 to 39	Not pregnant	White	Over 12 years	Urban	Tourism or Travel	Yes	Imported from the Brazilian endemic region	Passive detection	Vivax	Less than 10,000mm³
New infections (control group)	1	0	Female	24	20 to 39	Not pregnant	White	Over 12 years	Urban	Tourism or Travel	Yes	Imported from the Brazilian endemic region	Passive detection	Vivax	Less than 10,000mm³
New infections (control group)	1	0	Female	20	20 to 39	Not pregnant	White	Over 12 years	Urban	Tourism or Travel	Yes	Imported from the Brazilian endemic region	Passive detection	Vivax	Less than 10,000mm³
New infections (control group)	1	0	Female	34	20 to 39	Not pregnant	White	Over 12 years	Urban	Tourism or Travel	Yes	Imported from the Brazilian endemic region	Passive detection	Vivax	Less than 10,000mm³
New infections (control group)	1	0	Female	60	Over 60	Not pregnant	White	Over 12 years	Urban	Tourism or Travel	Yes	Autochthonous from extra-amazon region	Passive detection	Vivax	Less than 10,000mm³
New infections (control group)	1	0	Female	37	20 to 39	Not pregnant	White	Over 12 years	Urban	Tourism or Travel	Yes	Imported from the Brazilian endemic region	Passive detection	Vivax	Less than 10,000mm³
New infections (control group)	1	0	Female	25	20 to 39	Not pregnant	White	Over 12 years	Urban	Tourism or Travel	Yes	Imported from the Brazilian endemic region	Passive detection	Vivax	Less than 10,000mm³
New infections (control group)	1	0	Female	31	20 to 39	Not pregnant	White	Over 12 years	Urban	Tourism or Travel	Yes	Imported from the Brazilian endemic region	Passive detection	Vivax	Less than 10,000mm³
New infections (control group)	1	0	Female	22	20 to 39	Not pregnant	White	Over 12 years	Urban	Tourism or Travel	Yes	Imported from the Brazilian endemic region	Passive detection	Vivax	Over 10,000mm³
New infections (control group)	1	0	Female	23	20 to 39	Not pregnant	White	Over 12 years	Urban	Tourism or Travel	Yes	Imported from the Brazilian endemic region	Passive detection	Vivax	Less than 10,000mm³
New infections (control group)	1	0	Female	56	40 to 59	Sim	White	Over 12 years	Urban	Tourism or Travel	Yes	Autochthonous from extra-amazon region	Passive detection	Vivax	Less than 10,000mm³
New infections (control group)	1	0	Female	21	20 to 39	Not pregnant	White	Over 12 years	Urban	Tourism or Travel	Yes	Imported from the Brazilian endemic region	search for malaria relapse	Vivax	Less than 10,000mm³
New infections (control group)	1	0	Female	66	Over 60	Not pregnant	White	Over 12 years	Urban	Tourism or Travel	Yes	Imported from the Brazilian endemic region	Active detection	Vivax	Less than 10,000mm³
New infections (control group)	1	0	Female	28	20 to 39	Not pregnant	White	Over 12 years	Urban	Tourism or Travel	Yes	Imported from another country	Active detection	Vivax	Over 10,000mm³
New infections (control group)	1	0	Female	48	40 to 59	Not pregnant	White	Over 12 years	Urban	Tourism or Travel	Yes	Imported from the Brazilian endemic region	Active detection	Vivax	Over 10,000mm³
New infections (control group)	1	0	Female	49	40 to 59	Not pregnant	White	Over 12 years	Urban	Tourism or Travel	Yes	NA	Active detection	Mixed	Less than 10,000mm³
New infections (control group)	1	0	Female	27	20 to 39	Not pregnant	White	Over 12 years	Urban	Tourism or Travel	Yes	NA	Active detection	Vivax	Less than 10,000mm³
New infections (control group)	1	0	Female	44	40 to 59	Not pregnant	White	Over 12 years	Urban	Tourism or Travel	Yes	NA	Active detection	Vivax	Less than 10,000mm³
New infections (control group)	1	0	Female	56	40 to 59	Not pregnant	White	Over 12 years	Urban	Tourism or Travel	Yes	Imported from the Brazilian endemic region	search for malaria relapse	Vivax	Less than 10,000mm³
New infections (control group)	1	0	Female	36	20 to 39	Not pregnant	White	Over 12 years	Urban	Tourism or Travel	Yes	Imported from another country	Active detection	Vivax	Less than 10,000mm³
New infections (control group)	1	0	Female	31	20 to 39	Not pregnant	White	Over 12 years	Urban	Tourism or Travel	Yes	Autochthonous from extra-amazon region	Active detection	Vivax	Less than 10,000mm³
New infections (control group)	1	0	Female	32	20 to 39	Not pregnant	White	Over 12 years	Urban	Tourism or Travel	Yes	Imported from the Brazilian endemic region	Active detection	Vivax	Less than 10,000mm³
New infections (control group)	1	0	Female	50	40 to 59	Not pregnant	White	Over 12 years	Urban	Tourism or Travel	Yes	Imported from the Brazilian endemic region	Active detection	Vivax	Less than 10,000mm³
New infections (control group)	1	0	Female	23	20 to 39	Not pregnant	White	Over 12 years	Urban	Tourism or Travel	Yes	Imported from the Brazilian endemic region	Active detection	Vivax	Less than 10,000mm³
New infections (control group)	1	0	Female	43	40 to 59	Not pregnant	White	Over 12 years	Urban	Tourism or Travel	Yes	Imported from the Brazilian endemic region	Active detection	Vivax	Less than 10,000mm³
New infections (control group)	1	0	Female	53	40 to 59	Not pregnant	White	Over 12 years	Urban	Tourism or Travel	Yes	NA	Active detection	Vivax	Less than 10,000mm³
New infections (control group)	1	0	Female	35	20 to 39	Not pregnant	White	Over 12 years	Urban	Tourism or Travel	Yes	Imported from the Brazilian endemic region	Active detection	Vivax	Less than 10,000mm³
New infections (control group)	1	0	Female	23	20 to 39	Not pregnant	White	Over 12 years	Urban	Tourism or Travel	Yes	Imported from another country	search for malaria relapse	Vivax	Less than 10,000mm³
New infections (control group)	1	0	Female	61	Over 60	Not applicable	White	Over 12 years	Urban	Tourism or Travel	Yes	Imported from the Brazilian endemic region	Active detection	Vivax	Less than 10,000mm³
New infections (control group)	1	0	Female	42	40 to 59	Not pregnant	White	5 to 8 years	Urban	Rural activities	Yes	Imported from the Brazilian endemic region	search for malaria relapse	Vivax	Less than 10,000mm³
New infections (control group)	1	0	Female	74	Over 60	Not applicable	White	5 to 8 years	Urban	Rural activities	Yes	Imported from the Brazilian endemic region	Active detection	Vivax	Less than 10,000mm³
New infections (control group)	1	0	Female	56	40 to 59	Not pregnant	White	5 to 8 years	Urban	Mining	Yes	Imported from another country	Active detection	Vivax	Over 10,000mm³
New infections (control group)	1	0	Female	42	40 to 59	NA	White	5 to 8 years	Urban	NA	Yes	Imported from the Brazilian endemic region	Passive detection	Vivax	Less than 10,000mm³
New infections (control group)	1	0	Female	24	20 to 39	NA	White	5 to 8 years	Urban	NA	Yes	Imported from the Brazilian endemic region	Passive detection	Vivax	Less than 10,000mm³
New infections (control group)	1	0	Female	70	Over 60	Not applicable	White	5 to 8 years	Urban	NA	Yes	Imported from the Brazilian endemic region	Passive detection	Vivax	Less than 10,000mm³
New infections (control group)	1	0	Female	49	40 to 59	Not applicable	White	5 to 8 years	Urban	NA	Yes	Imported from the Brazilian endemic region	Passive detection	Vivax	Less than 10,000mm³
New infections (control group)	1	0	Female	42	40 to 59	Not pregnant	White	5 to 8 years	Urban	NA	Yes	Imported from the Brazilian endemic region	Passive detection	Vivax	Less than 10,000mm³
New infections (control group)	1	0	Female	21	20 to 39	Not pregnant	White	5 to 8 years	Urban	NA	Yes	Imported from the Brazilian endemic region	Passive detection	Vivax	Less than 10,000mm³
New infections (control group)	1	0	Female	55	40 to 59	Not pregnant	White	5 to 8 years	Urban	NA	Yes	Imported from the Brazilian endemic region	Passive detection	Vivax	Less than 10,000mm³
New infections (control group)	1	0	Female	15	10 to 19	NA	White	5 to 8 years	Urban	Others	Yes	Imported from the Brazilian endemic region	Passive detection	Vivax	Less than 10,000mm³
New infections (control group)	1	0	Female	58	40 to 59	Not applicable	White	5 to 8 years	Urban	Others	Yes	Autochthonous from extra-amazon region	Passive detection	Vivax	Over 10,000mm³
New infections (control group)	1	0	Female	61	Over 60	Not pregnant	White	5 to 8 years	Urban	Others	Yes	Imported from the Brazilian endemic region	Passive detection	Vivax	Less than 10,000mm³
New infections (control group)	1	0	Female	32	20 to 39	Not pregnant	White	5 to 8 years	Urban	Others	Yes	Imported from the Brazilian endemic region	Passive detection	Vivax	Less than 10,000mm³
New infections (control group)	1	0	Female	59	40 to 59	Not pregnant	White	5 to 8 years	Urban	Others	Yes	Imported from the Brazilian endemic region	Passive detection	Vivax	Less than 10,000mm³
New infections (control group)	1	0	Female	68	Over 60	Not pregnant	White	5 to 8 years	Urban	Others	Yes	NA	Passive detection	Vivax	Over 10,000mm³
New infections (control group)	1	0	Female	35	20 to 39	Not pregnant	White	5 to 8 years	Urban	Others	Yes	Imported from the Brazilian endemic region	Passive detection	Vivax	Over 10,000mm³
New infections (control group)	1	0	Female	40	40 to 59	Not pregnant	White	5 to 8 years	Urban	Others	Yes	Imported from the Brazilian endemic region	Passive detection	Vivax	Less than 10,000mm³
New infections (control group)	1	0	Female	45	40 to 59	Not pregnant	White	5 to 8 years	Urban	Others	Yes	Imported from the Brazilian endemic region	Passive detection	Vivax	Less than 10,000mm³
New infections (control group)	1	0	Female	53	40 to 59	Not pregnant	White	5 to 8 years	Urban	Others	Yes	Imported from another country	Passive detection	Vivax	Less than 10,000mm³
New infections (control group)	1	0	Female	52	40 to 59	Not pregnant	White	5 to 8 years	Urban	Others	Yes	Imported from the Brazilian endemic region	Passive detection	Vivax	Less than 10,000mm³
New infections (control group)	1	0	Female	12	10 to 19	Not pregnant	White	5 to 8 years	Urban	Others	Yes	Imported from the Brazilian endemic region	Passive detection	Vivax	Less than 10,000mm³
New infections (control group)	1	0	Female	15	10 to 19	Not pregnant	White	5 to 8 years	Urban	Others	Yes	Autochthonous from extra-amazon region	Passive detection	Vivax	Less than 10,000mm³
New infections (control group)	1	0	Female	14	10 to 19	Not pregnant	White	5 to 8 years	Urban	Others	Yes	Autochthonous from extra-amazon region	Passive detection	Vivax	Less than 10,000mm³
New infections (control group)	1	0	Female	53	40 to 59	Not pregnant	White	5 to 8 years	Urban	Others	Yes	NA	Passive detection	Vivax	Less than 10,000mm³
New infections (control group)	1	0	Female	67	Over 60	Not pregnant	White	5 to 8 years	Urban	Others	Yes	Autochthonous from extra-amazon region	Passive detection	Vivax	Less than 10,000mm³
New infections (control group)	1	0	Female	49	40 to 59	Not pregnant	White	5 to 8 years	Urban	Others	Yes	Imported from the Brazilian endemic region	Passive detection	Vivax	Less than 10,000mm³
New infections (control group)	1	0	Female	12	10 to 19	Not pregnant	White	5 to 8 years	Urban	Others	Yes	Imported from the Brazilian endemic region	Passive detection	Vivax	Less than 10,000mm³
New infections (control group)	1	0	Female	26	20 to 39	Sim	White	5 to 8 years	Urban	Others	Yes	Imported from the Brazilian endemic region	Passive detection	Vivax	Less than 10,000mm³
New infections (control group)	1	0	Female	26	20 to 39	Sim	White	5 to 8 years	Urban	Others	Yes	Imported from the Brazilian endemic region	Passive detection	Vivax	Less than 10,000mm³
New infections (control group)	1	0	Female	42	40 to 59	Not pregnant	White	5 to 8 years	Urban	Others	Yes	Autochthonous from extra-amazon region	Active detection	Vivax	Less than 10,000mm³
New infections (control group)	1	0	Female	31	20 to 39	Not pregnant	White	5 to 8 years	Urban	Others	Yes	Imported from the Brazilian endemic region	search for malaria relapse	Vivax	Less than 10,000mm³
New infections (control group)	1	0	Female	52	40 to 59	Not pregnant	White	5 to 8 years	Urban	Others	Yes	NA	Active detection	Mixed	Less than 10,000mm³
New infections (control group)	1	0	Female	25	20 to 39	Not pregnant	White	5 to 8 years	Urban	Others	Yes	Imported from the Brazilian endemic region	search for malaria relapse	Vivax	Less than 10,000mm³
New infections (control group)	1	0	Female	75	Over 60	Not pregnant	White	5 to 8 years	Urban	Others	Yes	Imported from the Brazilian endemic region	Active detection	Vivax	Less than 10,000mm³
New infections (control group)	1	0	Female	63	Over 60	Not pregnant	White	5 to 8 years	Urban	Others	Yes	Imported from the Brazilian endemic region	Active detection	Vivax	Less than 10,000mm³
New infections (control group)	1	0	Female	55	40 to 59	Not pregnant	White	5 to 8 years	Urban	Others	Assymptomatic	Imported from the Brazilian endemic region	search for malaria relapse	Vivax	Less than 10,000mm³
New infections (control group)	1	0	Female	20	20 to 39	Not pregnant	White	5 to 8 years	Urban	Others	Yes	Imported from the Brazilian endemic region	Active detection	Vivax	Less than 10,000mm³
New infections (control group)	1	0	Female	23	20 to 39	Not pregnant	White	5 to 8 years	Urban	Others	Yes	Imported from the Brazilian endemic region	Active detection	Vivax	Over 10,000mm³
New infections (control group)	1	0	Female	11	10 to 19	Not applicable	White	5 to 8 years	Urban	Others	Yes	Autochthonous from extra-amazon region	Active detection	Vivax	Less than 10,000mm³
New infections (control group)	1	0	Female	65	Over 60	Not applicable	White	5 to 8 years	Urban	Others	Yes	Imported from the Brazilian endemic region	Active detection	Vivax	Less than 10,000mm³
New infections (control group)	1	0	Female	30	20 to 39	Sim	White	5 to 8 years	Urban	Others	Yes	Imported from the Brazilian endemic region	Active detection	Vivax	Less than 10,000mm³
New infections (control group)	1	0	Female	36	20 to 39	NA	White	5 to 8 years	Urban	Rural activities	Yes	Imported from another country	Passive detection	Vivax	Less than 10,000mm³
New infections (control group)	1	0	Female	20	20 to 39	Not pregnant	White	5 to 8 years	Urban	Rural activities	Yes	Imported from the Brazilian endemic region	Passive detection	Vivax	Less than 10,000mm³
New infections (control group)	1	0	Female	40	40 to 59	Sim	White	5 to 8 years	Urban	Rural activities	Yes	Imported from the Brazilian endemic region	Passive detection	Vivax	Less than 10,000mm³
New infections (control group)	1	0	Female	70	Over 60	NA	White	5 to 8 years	Urban	Tourism or Travel	Yes	Imported from the Brazilian endemic region	Passive detection	Vivax	Less than 10,000mm³
New infections (control group)	1	0	Female	18	10 to 19	Not applicable	White	5 to 8 years	Urban	Tourism or Travel	Yes	Imported from the Brazilian endemic region	Passive detection	Vivax	Less than 10,000mm³
New infections (control group)	1	0	Female	50	40 to 59	Not applicable	White	5 to 8 years	Urban	Tourism or Travel	Yes	Imported from the Brazilian endemic region	Passive detection	Vivax	Less than 10,000mm³
New infections (control group)	1	0	Female	42	40 to 59	Not applicable	White	5 to 8 years	Urban	Tourism or Travel	Yes	Imported from the Brazilian endemic region	Passive detection	Vivax	Less than 10,000mm³
New infections (control group)	1	0	Female	56	40 to 59	Not pregnant	White	5 to 8 years	Urban	Tourism or Travel	Yes	Imported from the Brazilian endemic region	Passive detection	Vivax	Less than 10,000mm³
New infections (control group)	1	0	Female	15	10 to 19	Not pregnant	White	5 to 8 years	Urban	Tourism or Travel	Yes	Imported from the Brazilian endemic region	Passive detection	Vivax	Less than 10,000mm³
New infections (control group)	1	0	Female	24	20 to 39	Not pregnant	White	5 to 8 years	Urban	Tourism or Travel	Yes	Imported from the Brazilian endemic region	Passive detection	Vivax	Less than 10,000mm³
New infections (control group)	1	0	Female	28	20 to 39	Not pregnant	White	5 to 8 years	Urban	Tourism or Travel	Yes	Imported from the Brazilian endemic region	Passive detection	Vivax	Over 10,000mm³
New infections (control group)	1	0	Female	29	20 to 39	Not pregnant	White	5 to 8 years	Urban	Tourism or Travel	Yes	NA	Passive detection	Vivax	Less than 10,000mm³
New infections (control group)	1	0	Female	26	20 to 39	Not pregnant	White	5 to 8 years	Urban	Tourism or Travel	Yes	Imported from the Brazilian endemic region	Passive detection	Vivax	Less than 10,000mm³
New infections (control group)	1	0	Female	23	20 to 39	Not pregnant	White	5 to 8 years	Urban	Tourism or Travel	Yes	NA	Passive detection	Vivax	Over 10,000mm³
New infections (control group)	1	0	Female	59	40 to 59	Not pregnant	White	5 to 8 years	Urban	Tourism or Travel	Yes	Imported from the Brazilian endemic region	Passive detection	Vivax	Less than 10,000mm³
New infections (control group)	1	0	Female	42	40 to 59	Not pregnant	White	5 to 8 years	Urban	Tourism or Travel	Yes	Imported from the Brazilian endemic region	Passive detection	Vivax	Less than 10,000mm³
New infections (control group)	1	0	Female	26	20 to 39	NA	White	5 to 8 years	Urban	Tourism or Travel	Yes	Imported from the Brazilian endemic region	Active detection	Vivax	Less than 10,000mm³
New infections (control group)	1	0	Female	51	40 to 59	NA	White	5 to 8 years	Urban	Tourism or Travel	Yes	Imported from the Brazilian endemic region	search for malaria relapse	Vivax	Less than 10,000mm³
New infections (control group)	1	0	Female	63	Over 60	Not pregnant	White	5 to 8 years	Urban	Tourism or Travel	Yes	Imported from the Brazilian endemic region	search for malaria relapse	Vivax	Less than 10,000mm³
New infections (control group)	1	0	Female	12	10 to 19	Not pregnant	White	5 to 8 years	Urban	Tourism or Travel	Yes	Imported from the Brazilian endemic region	Active detection	Vivax	Less than 10,000mm³
New infections (control group)	1	0	Female	30	20 to 39	Not pregnant	White	5 to 8 years	Urban	Tourism or Travel	Yes	Imported from another country	Active detection	Vivax	Less than 10,000mm³
New infections (control group)	1	0	Female	16	10 to 19	Not pregnant	White	5 to 8 years	Urban	Tourism or Travel	Yes	Imported from the Brazilian endemic region	Active detection	Vivax	Less than 10,000mm³
New infections (control group)	1	0	Female	47	40 to 59	Not pregnant	White	5 to 8 years	Urban	Tourism or Travel	Yes	Imported from the Brazilian endemic region	Active detection	Vivax	Less than 10,000mm³
New infections (control group)	1	0	Female	50	40 to 59	Not pregnant	White	5 to 8 years	Urban	Tourism or Travel	Yes	Imported from the Brazilian endemic region	Active detection	Vivax	Less than 10,000mm³
New infections (control group)	1	0	Female	11	10 to 19	Not pregnant	White	5 to 8 years	Urban	Tourism or Travel	Yes	Imported from the Brazilian endemic region	search for malaria relapse	Vivax	Less than 10,000mm³
New infections (control group)	1	0	Female	45	40 to 59	Not pregnant	White	5 to 8 years	Urban	Tourism or Travel	Yes	Imported from the Brazilian endemic region	search for malaria relapse	Vivax	Less than 10,000mm³
New infections (control group)	1	0	Female	36	20 to 39	Not applicable	White	5 to 8 years	Urban	Tourism or Travel	Yes	Imported from the Brazilian endemic region	Active detection	Vivax	Over 10,000mm³
New infections (control group)	1	0	Female	64	Over 60	Not applicable	White	5 to 8 years	Urban	Tourism or Travel	Yes	Imported from the Brazilian endemic region	Active detection	Vivax	Less than 10,000mm³
New infections (control group)	1	0	Female	74	Over 60	Not applicable	White	5 to 8 years	Urban	Tourism or Travel	Yes	Imported from the Brazilian endemic region	Active detection	Vivax	Less than 10,000mm³
New infections (control group)	1	0	Female	38	20 to 39	Not applicable	White	9 to 11 years	Urban	Construction of roads and dams	Yes	Imported from another country	Passive detection	Mixed	Less than 10,000mm³
New infections (control group)	1	0	Female	22	20 to 39	Sim	White	9 to 11 years	Urban	Mining	Yes	Imported from another country	Active detection	Vivax	Less than 10,000mm³
New infections (control group)	1	0	Female	30	20 to 39	Sim	White	9 to 11 years	Urban	Mining	Yes	NA	Active detection	Vivax	Less than 10,000mm³
New infections (control group)	1	0	Female	43	40 to 59	Not applicable	White	9 to 11 years	Urban	Mining	Yes	Imported from another country	Passive detection	Vivax	Less than 10,000mm³
New infections (control group)	1	0	Female	22	20 to 39	Not pregnant	White	9 to 11 years	Urban	Mining	Yes	Imported from another country	Passive detection	Vivax	Less than 10,000mm³
New infections (control group)	1	0	Female	54	40 to 59	Not pregnant	White	9 to 11 years	Urban	Mining	Yes	Imported from the Brazilian endemic region	Passive detection	Vivax	Less than 10,000mm³
New infections (control group)	1	0	Female	32	20 to 39	Not pregnant	White	9 to 11 years	Urban	NA	Yes	Imported from the Brazilian endemic region	Active detection	Vivax	Less than 10,000mm³
New infections (control group)	1	0	Female	31	20 to 39	Not applicable	White	9 to 11 years	Urban	NA	Yes	Imported from the Brazilian endemic region	Passive detection	Vivax	Over 10,000mm³
New infections (control group)	1	0	Female	20	20 to 39	Not pregnant	White	9 to 11 years	Urban	NA	Yes	Imported from the Brazilian endemic region	Passive detection	Vivax	Less than 10,000mm³
New infections (control group)	1	0	Female	50	40 to 59	Not pregnant	White	9 to 11 years	Urban	NA	Yes	Imported from the Brazilian endemic region	Passive detection	Vivax	Less than 10,000mm³
New infections (control group)	1	0	Female	26	20 to 39	Not pregnant	White	9 to 11 years	Urban	NA	Yes	Imported from the Brazilian endemic region	Passive detection	Vivax	Less than 10,000mm³
New infections (control group)	1	0	Female	56	40 to 59	Not applicable	White	9 to 11 years	Urban	Others	Yes	Imported from the Brazilian endemic region	Passive detection	Vivax	Less than 10,000mm³
New infections (control group)	1	0	Female	65	Over 60	Not applicable	White	9 to 11 years	Urban	Others	Yes	Imported from the Brazilian endemic region	Passive detection	Vivax	Less than 10,000mm³
New infections (control group)	1	0	Female	32	20 to 39	Not applicable	White	9 to 11 years	Urban	Others	Yes	Imported from the Brazilian endemic region	Passive detection	Vivax	Less than 10,000mm³
New infections (control group)	1	0	Female	19	10 to 19	Not pregnant	White	9 to 11 years	Urban	Others	Yes	Imported from the Brazilian endemic region	Passive detection	Vivax	Less than 10,000mm³
New infections (control group)	1	0	Female	43	40 to 59	Not pregnant	White	9 to 11 years	Urban	Others	Yes	Autochthonous from extra-amazon region	Passive detection	Vivax	Less than 10,000mm³
New infections (control group)	1	0	Female	32	20 to 39	Not pregnant	White	9 to 11 years	Urban	Others	Yes	Autochthonous from extra-amazon region	Passive detection	Vivax	Less than 10,000mm³
New infections (control group)	1	0	Female	53	40 to 59	Not pregnant	White	9 to 11 years	Urban	Others	Yes	Imported from the Brazilian endemic region	Passive detection	Vivax	Over 10,000mm³
New infections (control group)	1	0	Female	26	20 to 39	Not pregnant	White	9 to 11 years	Urban	Others	Yes	Autochthonous from extra-amazon region	Passive detection	Vivax	Less than 10,000mm³
New infections (control group)	1	0	Female	32	20 to 39	Not pregnant	White	9 to 11 years	Urban	Others	Yes	Autochthonous from extra-amazon region	Passive detection	Vivax	Less than 10,000mm³
New infections (control group)	1	0	Female	45	40 to 59	Not pregnant	White	9 to 11 years	Urban	Others	Yes	Imported from the Brazilian endemic region	Passive detection	Vivax	Less than 10,000mm³
New infections (control group)	1	0	Female	25	20 to 39	Not pregnant	White	9 to 11 years	Urban	Others	Yes	Autochthonous from extra-amazon region	Passive detection	Vivax	Less than 10,000mm³
New infections (control group)	1	0	Female	33	20 to 39	Not pregnant	White	9 to 11 years	Urban	Others	Assymptomatic	Imported from the Brazilian endemic region	Passive detection	Vivax	Less than 10,000mm³
New infections (control group)	1	0	Female	54	40 to 59	Not pregnant	White	9 to 11 years	Urban	Others	Yes	Autochthonous from extra-amazon region	Passive detection	Vivax	Less than 10,000mm³
New infections (control group)	1	0	Female	48	40 to 59	Not pregnant	White	9 to 11 years	Urban	Others	Yes	Autochthonous from extra-amazon region	Passive detection	Vivax	Less than 10,000mm³
New infections (control group)	1	0	Female	45	40 to 59	Not pregnant	White	9 to 11 years	Urban	Others	Yes	Autochthonous from extra-amazon region	Passive detection	Vivax	Less than 10,000mm³
New infections (control group)	1	0	Female	29	20 to 39	Not pregnant	White	9 to 11 years	Urban	Others	Yes	Imported from the Brazilian endemic region	Passive detection	Vivax	Less than 10,000mm³
New infections (control group)	1	0	Female	58	40 to 59	Not pregnant	White	9 to 11 years	Urban	Others	Yes	Imported from the Brazilian endemic region	Passive detection	Mixed	Over 10,000mm³
New infections (control group)	1	0	Female	52	40 to 59	Not pregnant	White	9 to 11 years	Urban	Others	Yes	Autochthonous from extra-amazon region	Passive detection	Vivax	Less than 10,000mm³
New infections (control group)	1	0	Female	50	40 to 59	Not pregnant	White	9 to 11 years	Urban	Others	Yes	Imported from the Brazilian endemic region	Passive detection	Vivax	Less than 10,000mm³
New infections (control group)	1	0	Female	61	Over 60	Not pregnant	White	9 to 11 years	Urban	Others	Yes	Autochthonous from extra-amazon region	Passive detection	Vivax	Less than 10,000mm³
New infections (control group)	1	0	Female	52	40 to 59	Not pregnant	White	9 to 11 years	Urban	Others	Yes	Imported from the Brazilian endemic region	Passive detection	Vivax	Less than 10,000mm³
New infections (control group)	1	0	Female	21	20 to 39	Not pregnant	White	9 to 11 years	Urban	Others	Yes	Imported from the Brazilian endemic region	Passive detection	Vivax	Less than 10,000mm³
New infections (control group)	1	0	Female	43	40 to 59	Not pregnant	White	9 to 11 years	Urban	Others	Yes	Imported from the Brazilian endemic region	Passive detection	Vivax	Less than 10,000mm³
New infections (control group)	1	0	Female	35	20 to 39	Not pregnant	White	9 to 11 years	Urban	Others	Yes	Autochthonous from extra-amazon region	Passive detection	Vivax	Less than 10,000mm³
New infections (control group)	1	0	Female	62	Over 60	Not pregnant	White	9 to 11 years	Urban	Others	Yes	Imported from the Brazilian endemic region	Passive detection	Vivax	Less than 10,000mm³
New infections (control group)	1	0	Female	34	20 to 39	Not pregnant	White	9 to 11 years	Urban	Others	Yes	Imported from the Brazilian endemic region	Passive detection	Vivax	Less than 10,000mm³
New infections (control group)	1	0	Female	20	20 to 39	Not pregnant	White	9 to 11 years	Urban	Others	Yes	Imported from the Brazilian endemic region	Passive detection	Vivax	Less than 10,000mm³
New infections (control group)	1	0	Female	22	20 to 39	Not pregnant	White	9 to 11 years	Urban	Others	Yes	Imported from another country	Passive detection	Vivax	Less than 10,000mm³
New infections (control group)	1	0	Female	25	20 to 39	Not pregnant	White	9 to 11 years	Urban	Others	Yes	Imported from the Brazilian endemic region	Passive detection	Vivax	Less than 10,000mm³
New infections (control group)	1	0	Female	23	20 to 39	Sim	White	9 to 11 years	Urban	Others	Yes	Imported from the Brazilian endemic region	Passive detection	Vivax	Less than 10,000mm³
New infections (control group)	1	0	Female	26	20 to 39	NA	White	9 to 11 years	Urban	Others	Yes	Imported from the Brazilian endemic region	Active detection	Vivax	Less than 10,000mm³
New infections (control group)	1	0	Female	30	20 to 39	NA	White	9 to 11 years	Urban	Others	Yes	Imported from the Brazilian endemic region	Active detection	Mixed	Less than 10,000mm³
New infections (control group)	1	0	Female	32	20 to 39	NA	White	9 to 11 years	Urban	Others	Yes	Imported from the Brazilian endemic region	Active detection	Vivax	Less than 10,000mm³
New infections (control group)	1	0	Female	16	10 to 19	Not pregnant	White	9 to 11 years	Urban	Others	Yes	Imported from the Brazilian endemic region	Active detection	Vivax	Less than 10,000mm³
New infections (control group)	1	0	Female	44	40 to 59	Not pregnant	White	9 to 11 years	Urban	Others	Yes	Autochthonous from extra-amazon region	Active detection	Vivax	Less than 10,000mm³
New infections (control group)	1	0	Female	52	40 to 59	Not pregnant	White	9 to 11 years	Urban	Others	Yes	Imported from the Brazilian endemic region	Active detection	Vivax	Less than 10,000mm³
New infections (control group)	1	0	Female	21	20 to 39	Not pregnant	White	9 to 11 years	Urban	Others	Yes	Imported from the Brazilian endemic region	Active detection	Vivax	Less than 10,000mm³
New infections (control group)	1	0	Female	40	40 to 59	Not pregnant	White	9 to 11 years	Urban	Others	Yes	Imported from the Brazilian endemic region	Active detection	Vivax	Less than 10,000mm³
New infections (control group)	1	0	Female	29	20 to 39	Not pregnant	White	9 to 11 years	Urban	Others	Yes	Imported from the Brazilian endemic region	Active detection	Vivax	Less than 10,000mm³
New infections (control group)	1	0	Female	23	20 to 39	Not pregnant	White	9 to 11 years	Urban	Others	Yes	Imported from the Brazilian endemic region	search for malaria relapse	Vivax	Less than 10,000mm³
New infections (control group)	1	0	Female	43	40 to 59	Not pregnant	White	9 to 11 years	Urban	Others	Yes	Imported from the Brazilian endemic region	Active detection	Vivax	Less than 10,000mm³
New infections (control group)	1	0	Female	56	40 to 59	Not pregnant	White	9 to 11 years	Urban	Others	Yes	Imported from the Brazilian endemic region	search for malaria relapse	Vivax	Less than 10,000mm³
New infections (control group)	1	0	Female	28	20 to 39	Not pregnant	White	9 to 11 years	Urban	Others	Yes	Imported from the Brazilian endemic region	search for malaria relapse	Vivax	Over 10,000mm³
New infections (control group)	1	0	Female	21	20 to 39	Not pregnant	White	9 to 11 years	Urban	Others	Yes	Autochthonous from extra-amazon region	search for malaria relapse	Vivax	Less than 10,000mm³
New infections (control group)	1	0	Female	46	40 to 59	Not pregnant	White	9 to 11 years	Urban	Others	Yes	Imported from the Brazilian endemic region	search for malaria relapse	Vivax	Less than 10,000mm³
New infections (control group)	1	0	Female	20	20 to 39	Not pregnant	White	9 to 11 years	Urban	Rural activities	Yes	Imported from the Brazilian endemic region	Passive detection	Vivax	Less than 10,000mm³
New infections (control group)	1	0	Female	49	40 to 59	Not pregnant	White	9 to 11 years	Urban	Rural activities	Yes	Imported from the Brazilian endemic region	Passive detection	Vivax	Less than 10,000mm³
New infections (control group)	1	0	Female	43	40 to 59	Not pregnant	White	9 to 11 years	Urban	Rural activities	Yes	Imported from the Brazilian endemic region	Passive detection	Vivax	Less than 10,000mm³
New infections (control group)	1	0	Female	45	40 to 59	Not pregnant	White	9 to 11 years	Urban	Rural activities	Yes	Imported from the Brazilian endemic region	Passive detection	Vivax	Less than 10,000mm³
New infections (control group)	1	0	Female	33	20 to 39	NA	White	9 to 11 years	Urban	Tourism or Travel	Yes	Imported from the Brazilian endemic region	Passive detection	Vivax	Over 10,000mm³
New infections (control group)	1	0	Female	32	20 to 39	NA	White	9 to 11 years	Urban	Tourism or Travel	Yes	Imported from another country	Passive detection	Vivax	Less than 10,000mm³
New infections (control group)	1	0	Female	33	20 to 39	NA	White	9 to 11 years	Urban	Tourism or Travel	Yes	Imported from the Brazilian endemic region	Passive detection	Vivax	Less than 10,000mm³
New infections (control group)	1	0	Female	19	10 to 19	NA	White	9 to 11 years	Urban	Tourism or Travel	Yes	Imported from the Brazilian endemic region	Passive detection	Vivax	Less than 10,000mm³
New infections (control group)	1	0	Female	70	Over 60	Not applicable	White	9 to 11 years	Urban	Tourism or Travel	Yes	Autochthonous from extra-amazon region	Passive detection	Vivax	Less than 10,000mm³
New infections (control group)	1	0	Female	51	40 to 59	Not applicable	White	9 to 11 years	Urban	Tourism or Travel	Yes	Imported from the Brazilian endemic region	Passive detection	Vivax	Less than 10,000mm³
New infections (control group)	1	0	Female	38	20 to 39	Not applicable	White	9 to 11 years	Urban	Tourism or Travel	Yes	Imported from another country	Passive detection	Vivax	Less than 10,000mm³
New infections (control group)	1	0	Female	28	20 to 39	Not applicable	White	9 to 11 years	Urban	Tourism or Travel	Yes	Imported from the Brazilian endemic region	Passive detection	Vivax	Less than 10,000mm³
New infections (control group)	1	0	Female	48	40 to 59	Not pregnant	White	9 to 11 years	Urban	Tourism or Travel	Yes	Imported from the Brazilian endemic region	Passive detection	Vivax	Less than 10,000mm³
New infections (control group)	1	0	Female	21	20 to 39	Not pregnant	White	9 to 11 years	Urban	Tourism or Travel	Yes	Imported from the Brazilian endemic region	Passive detection	Vivax	Less than 10,000mm³
New infections (control group)	1	0	Female	34	20 to 39	Not pregnant	White	9 to 11 years	Urban	Tourism or Travel	Yes	Imported from the Brazilian endemic region	Passive detection	Vivax	Less than 10,000mm³
New infections (control group)	1	0	Female	35	20 to 39	Not pregnant	White	9 to 11 years	Urban	Tourism or Travel	Yes	Imported from the Brazilian endemic region	Passive detection	Vivax	Less than 10,000mm³
New infections (control group)	1	0	Female	57	40 to 59	Not pregnant	White	9 to 11 years	Urban	Tourism or Travel	Yes	Imported from the Brazilian endemic region	Passive detection	Vivax	Less than 10,000mm³
New infections (control group)	1	0	Female	34	20 to 39	Not pregnant	White	9 to 11 years	Urban	Tourism or Travel	Yes	Imported from the Brazilian endemic region	Passive detection	Vivax	Less than 10,000mm³
New infections (control group)	1	0	Female	22	20 to 39	Not pregnant	White	9 to 11 years	Urban	Tourism or Travel	Yes	Imported from the Brazilian endemic region	Passive detection	Vivax	Less than 10,000mm³
New infections (control group)	1	0	Female	28	20 to 39	Not pregnant	White	9 to 11 years	Urban	Tourism or Travel	Yes	Imported from the Brazilian endemic region	Passive detection	Vivax	Less than 10,000mm³
New infections (control group)	1	0	Female	40	40 to 59	Not pregnant	White	9 to 11 years	Urban	Tourism or Travel	Yes	Imported from the Brazilian endemic region	Passive detection	Mixed	Over 10,000mm³
New infections (control group)	1	0	Female	42	40 to 59	Not pregnant	White	9 to 11 years	Urban	Tourism or Travel	Yes	Imported from the Brazilian endemic region	Passive detection	Vivax	Over 10,000mm³
New infections (control group)	1	0	Female	54	40 to 59	Not pregnant	White	9 to 11 years	Urban	Tourism or Travel	Yes	Imported from the Brazilian endemic region	Passive detection	Vivax	Less than 10,000mm³
New infections (control group)	1	0	Female	52	40 to 59	Not pregnant	White	9 to 11 years	Urban	Tourism or Travel	Assymptomatic	Imported from the Brazilian endemic region	Passive detection	Mixed	Less than 10,000mm³
New infections (control group)	1	0	Female	32	20 to 39	Not pregnant	White	9 to 11 years	Urban	Tourism or Travel	Yes	Imported from another country	Passive detection	Vivax	Less than 10,000mm³
New infections (control group)	1	0	Female	24	20 to 39	Not pregnant	White	9 to 11 years	Urban	Tourism or Travel	Yes	Imported from the Brazilian endemic region	Passive detection	Vivax	Less than 10,000mm³
New infections (control group)	1	0	Female	20	20 to 39	Not pregnant	White	9 to 11 years	Urban	Tourism or Travel	Yes	Imported from the Brazilian endemic region	Passive detection	Vivax	Less than 10,000mm³
New infections (control group)	1	0	Female	49	40 to 59	Not pregnant	White	9 to 11 years	Urban	Tourism or Travel	Yes	Imported from the Brazilian endemic region	Passive detection	Vivax	Less than 10,000mm³
New infections (control group)	1	0	Female	67	Over 60	Not pregnant	White	9 to 11 years	Urban	Tourism or Travel	Yes	Autochthonous from extra-amazon region	Passive detection	Vivax	Less than 10,000mm³
New infections (control group)	1	0	Female	70	Over 60	Not pregnant	White	9 to 11 years	Urban	Tourism or Travel	Yes	Imported from the Brazilian endemic region	Passive detection	Vivax	Over 10,000mm³
New infections (control group)	1	0	Female	18	10 to 19	Not pregnant	White	9 to 11 years	Urban	Tourism or Travel	Yes	Imported from another country	Passive detection	Vivax	Less than 10,000mm³
New infections (control group)	1	0	Female	52	40 to 59	Not pregnant	White	9 to 11 years	Urban	Tourism or Travel	Yes	Imported from the Brazilian endemic region	Passive detection	Vivax	Less than 10,000mm³
New infections (control group)	1	0	Female	18	10 to 19	Not pregnant	White	9 to 11 years	Urban	Tourism or Travel	Yes	Imported from the Brazilian endemic region	Passive detection	Vivax	Less than 10,000mm³
New infections (control group)	1	0	Female	38	20 to 39	Not pregnant	White	9 to 11 years	Urban	Tourism or Travel	Yes	Imported from the Brazilian endemic region	Passive detection	Vivax	Less than 10,000mm³
New infections (control group)	1	0	Female	68	Over 60	Not pregnant	White	9 to 11 years	Urban	Tourism or Travel	Yes	Imported from the Brazilian endemic region	Passive detection	Vivax	Less than 10,000mm³
New infections (control group)	1	0	Female	28	20 to 39	Not pregnant	White	9 to 11 years	Urban	Tourism or Travel	Yes	Imported from the Brazilian endemic region	Passive detection	Vivax	Less than 10,000mm³
New infections (control group)	1	0	Female	54	40 to 59	Not pregnant	White	9 to 11 years	Urban	Tourism or Travel	Yes	Imported from the Brazilian endemic region	Passive detection	Vivax	Less than 10,000mm³
New infections (control group)	1	0	Female	30	20 to 39	Sim	White	9 to 11 years	Urban	Tourism or Travel	Yes	Imported from the Brazilian endemic region	Passive detection	Vivax	Over 10,000mm³
New infections (control group)	1	0	Female	22	20 to 39	Sim	White	9 to 11 years	Urban	Tourism or Travel	Yes	Imported from the Brazilian endemic region	Passive detection	Vivax	Less than 10,000mm³
New infections (control group)	1	0	Female	54	40 to 59	NA	White	9 to 11 years	Urban	Tourism or Travel	Yes	Imported from the Brazilian endemic region	Active detection	Vivax	Less than 10,000mm³
New infections (control group)	1	0	Female	31	20 to 39	Not pregnant	White	9 to 11 years	Urban	Tourism or Travel	Yes	Imported from the Brazilian endemic region	Active detection	Vivax	Over 10,000mm³
New infections (control group)	1	0	Female	55	40 to 59	Not pregnant	White	9 to 11 years	Urban	Tourism or Travel	Yes	Imported from the Brazilian endemic region	Active detection	Vivax	Less than 10,000mm³
New infections (control group)	1	0	Female	29	20 to 39	Not pregnant	White	9 to 11 years	Urban	Tourism or Travel	Yes	Imported from the Brazilian endemic region	search for malaria relapse	Vivax	Less than 10,000mm³
New infections (control group)	1	0	Female	47	40 to 59	Not pregnant	White	9 to 11 years	Urban	Tourism or Travel	Yes	Autochthonous from extra-amazon region	Active detection	Vivax	Less than 10,000mm³
New infections (control group)	1	0	Female	16	10 to 19	Not pregnant	White	9 to 11 years	Urban	Tourism or Travel	Yes	Imported from the Brazilian endemic region	search for malaria relapse	Vivax	Less than 10,000mm³
New infections (control group)	1	0	Female	36	20 to 39	Not pregnant	White	9 to 11 years	Urban	Tourism or Travel	Yes	Imported from another country	Active detection	Vivax	Less than 10,000mm³
New infections (control group)	1	0	Female	23	20 to 39	Not applicable	White	9 to 11 years	Urban	Tourism or Travel	Yes	Imported from the Brazilian endemic region	Active detection	Vivax	Less than 10,000mm³
New infections (control group)	1	0	Female	68	Over 60	Not applicable	White	9 to 11 years	Urban	Tourism or Travel	Yes	Imported from the Brazilian endemic region	Active detection	Vivax	Less than 10,000mm³
New infections (control group)	1	0	Female	19	10 to 19	Not applicable	White	9 to 11 years	Urban	Tourism or Travel	Yes	Imported from the Brazilian endemic region	Active detection	Vivax	Less than 10,000mm³
New infections (control group)	1	0	Female	18	10 to 19	Not pregnant	White	Illiterate	Urban	NA	Assymptomatic	Imported from the Brazilian endemic region	Passive detection	Vivax	Less than 10,000mm³
New infections (control group)	1	0	Female	62	Over 60	Not applicable	White	Illiterate	Urban	Rural activities	Yes	Imported from the Brazilian endemic region	Passive detection	Vivax	Over 10,000mm³
New infections (control group)	1	0	Female	47	40 to 59	Not pregnant	White	NA	Urban	Driver	Yes	Imported from the Brazilian endemic region	Passive detection	Vivax	Less than 10,000mm³
New infections (control group)	1	0	Female	80	Over 60	Not applicable	White	NA	Urban	Mining	Assymptomatic	Autochthonous from extra-amazon region	Active detection	Vivax	Less than 10,000mm³
New infections (control group)	1	0	Female	53	40 to 59	Not applicable	White	NA	Urban	Mining	Yes	Imported from another country	Passive detection	Vivax	Less than 10,000mm³
New infections (control group)	1	0	Female	39	20 to 39	Not pregnant	White	NA	Urban	Mining	Yes	Imported from the Brazilian endemic region	Passive detection	Vivax	Less than 10,000mm³
New infections (control group)	1	0	Female	33	20 to 39	Not pregnant	White	NA	Urban	Mining	Yes	Imported from another country	Passive detection	Mixed	Less than 10,000mm³
New infections (control group)	1	0	Female	57	40 to 59	Not pregnant	White	NA	Urban	Mining	Yes	NA	Passive detection	Vivax	Less than 10,000mm³
New infections (control group)	1	0	Female	28	20 to 39	Not pregnant	White	NA	Urban	Mining	Yes	Imported from the Brazilian endemic region	Passive detection	Vivax	Less than 10,000mm³
New infections (control group)	1	0	Female	39	20 to 39	Not pregnant	White	NA	Urban	Mining	Yes	NA	Passive detection	Vivax	Less than 10,000mm³
New infections (control group)	1	0	Female	25	20 to 39	Not pregnant	White	NA	Urban	Mining	Yes	Imported from another country	Passive detection	Vivax	Less than 10,000mm³
New infections (control group)	1	0	Female	53	40 to 59	Not pregnant	White	NA	Urban	Mining	Yes	Imported from the Brazilian endemic region	Passive detection	Vivax	Less than 10,000mm³
New infections (control group)	1	0	Female	43	40 to 59	Not pregnant	White	NA	Urban	Mining	Yes	Autochthonous from extra-amazon region	Passive detection	Vivax	Less than 10,000mm³
New infections (control group)	1	0	Female	55	40 to 59	Not applicable	White	NA	Urban	Driver	Yes	Imported from the Brazilian endemic region	search for malaria relapse	Vivax	Less than 10,000mm³
New infections (control group)	1	0	Female	31	20 to 39	NA	White	NA	Urban	NA	Yes	Imported from the Brazilian endemic region	Passive detection	Vivax	Less than 10,000mm³
New infections (control group)	1	0	Female	12	10 to 19	NA	White	NA	Urban	NA	Yes	NA	Active detection	Vivax	Less than 10,000mm³
New infections (control group)	1	0	Female	48	40 to 59	NA	White	NA	Urban	NA	Yes	Autochthonous from extra-amazon region	Active detection	Vivax	Less than 10,000mm³
New infections (control group)	1	0	Female	24	20 to 39	Not applicable	White	NA	Urban	NA	Yes	Imported from the Brazilian endemic region	Passive detection	Vivax	Less than 10,000mm³
New infections (control group)	1	0	Female	10	10 to 19	Not applicable	White	NA	Urban	NA	Yes	NA	Active detection	Vivax	Less than 10,000mm³
New infections (control group)	1	0	Female	55	40 to 59	Not applicable	White	NA	Urban	NA	Yes	Imported from the Brazilian endemic region	Passive detection	Vivax	Less than 10,000mm³
New infections (control group)	1	0	Female	2	00 to 04	Not applicable	White	NA	Urban	NA	Yes	Imported from the Brazilian endemic region	Active detection	Vivax	Less than 10,000mm³
New infections (control group)	1	0	Female	16	10 to 19	Not applicable	White	NA	Urban	NA	Yes	Imported from the Brazilian endemic region	Passive detection	Vivax	Less than 10,000mm³
New infections (control group)	1	0	Female	14	10 to 19	Not applicable	White	NA	Urban	NA	Yes	Imported from the Brazilian endemic region	Passive detection	Vivax	Less than 10,000mm³
New infections (control group)	1	0	Female	0	00 to 04	Not applicable	White	NA	Urban	NA	Yes	Imported from the Brazilian endemic region	Passive detection	Vivax	Less than 10,000mm³
New infections (control group)	1	0	Female	57	40 to 59	Not pregnant	White	NA	Urban	NA	Yes	Imported from the Brazilian endemic region	Passive detection	Vivax	Less than 10,000mm³
New infections (control group)	1	0	Female	45	40 to 59	Not pregnant	White	NA	Urban	NA	Yes	Imported from the Brazilian endemic region	Passive detection	Vivax	Less than 10,000mm³
New infections (control group)	1	0	Female	71	Over 60	Not pregnant	White	NA	Urban	NA	Yes	Imported from the Brazilian endemic region	Passive detection	Vivax	Over 10,000mm³
New infections (control group)	1	0	Female	54	40 to 59	Not pregnant	White	NA	Urban	NA	Yes	Autochthonous from extra-amazon region	Passive detection	Vivax	Less than 10,000mm³
New infections (control group)	1	0	Female	30	20 to 39	Not pregnant	White	NA	Urban	NA	Yes	Autochthonous from extra-amazon region	Passive detection	Vivax	Less than 10,000mm³
New infections (control group)	1	0	Female	31	20 to 39	Not pregnant	White	NA	Urban	NA	Yes	Imported from the Brazilian endemic region	Passive detection	Vivax	Less than 10,000mm³
New infections (control group)	1	0	Female	28	20 to 39	NA	White	NA	Urban	Others	Yes	Imported from the Brazilian endemic region	Passive detection	Mixed	Less than 10,000mm³
New infections (control group)	1	0	Female	40	40 to 59	NA	White	NA	Urban	Others	Yes	Autochthonous from extra-amazon region	Passive detection	Vivax	Less than 10,000mm³
New infections (control group)	1	0	Female	29	20 to 39	NA	White	NA	Urban	Others	Yes	Imported from the Brazilian endemic region	Passive detection	Vivax	Less than 10,000mm³
New infections (control group)	1	0	Female	44	40 to 59	Not applicable	White	NA	Urban	Others	Yes	Imported from the Brazilian endemic region	Passive detection	Vivax	Less than 10,000mm³
New infections (control group)	1	0	Female	6	05 to 09	Not applicable	White	NA	Urban	Others	Yes	Imported from the Brazilian endemic region	Passive detection	Vivax	Less than 10,000mm³
New infections (control group)	1	0	Female	30	20 to 39	Not applicable	White	NA	Urban	Others	Yes	Imported from the Brazilian endemic region	Passive detection	Vivax	Less than 10,000mm³
New infections (control group)	1	0	Female	0	00 to 04	Not applicable	White	NA	Urban	Others	Yes	Imported from the Brazilian endemic region	Passive detection	Vivax	Less than 10,000mm³
New infections (control group)	1	0	Female	54	40 to 59	Not applicable	White	NA	Urban	Others	Yes	Imported from the Brazilian endemic region	Passive detection	Vivax	Less than 10,000mm³
New infections (control group)	1	0	Female	78	Over 60	Not applicable	White	NA	Urban	Others	Yes	Imported from the Brazilian endemic region	Passive detection	Vivax	Less than 10,000mm³
New infections (control group)	1	0	Female	8	05 to 09	Not applicable	White	NA	Urban	Others	Yes	Imported from the Brazilian endemic region	Passive detection	Vivax	Less than 10,000mm³
New infections (control group)	1	0	Female	5	05 to 09	Not applicable	White	NA	Urban	Others	Yes	Imported from the Brazilian endemic region	Passive detection	Vivax	Less than 10,000mm³
New infections (control group)	1	0	Female	25	20 to 39	Not applicable	White	NA	Urban	Others	Yes	Imported from the Brazilian endemic region	Passive detection	Vivax	Less than 10,000mm³
New infections (control group)	1	0	Female	0	00 to 04	Not applicable	White	NA	Urban	Others	Yes	Imported from the Brazilian endemic region	Passive detection	Vivax	Less than 10,000mm³
New infections (control group)	1	0	Female	27	20 to 39	Not pregnant	White	NA	Urban	Others	Yes	Imported from the Brazilian endemic region	Passive detection	Vivax	Less than 10,000mm³
New infections (control group)	1	0	Female	29	20 to 39	Not pregnant	White	NA	Urban	Others	Yes	Imported from the Brazilian endemic region	Passive detection	Vivax	Less than 10,000mm³
New infections (control group)	1	0	Female	61	Over 60	Not pregnant	White	NA	Urban	Others	Yes	Autochthonous from extra-amazon region	Passive detection	Vivax	Less than 10,000mm³
New infections (control group)	1	0	Female	41	40 to 59	Not pregnant	White	NA	Urban	Others	Yes	Imported from the Brazilian endemic region	Passive detection	Vivax	Less than 10,000mm³
New infections (control group)	1	0	Female	74	Over 60	Not pregnant	White	NA	Urban	Others	Yes	Imported from the Brazilian endemic region	Passive detection	Vivax	Less than 10,000mm³
New infections (control group)	1	0	Female	39	20 to 39	Not pregnant	White	NA	Urban	Others	Yes	Imported from the Brazilian endemic region	Passive detection	Vivax	Less than 10,000mm³
New infections (control group)	1	0	Female	29	20 to 39	Not pregnant	White	NA	Urban	Others	Yes	NA	Passive detection	Vivax	Less than 10,000mm³
New infections (control group)	1	0	Female	25	20 to 39	Not pregnant	White	NA	Urban	Others	Yes	NA	Passive detection	Mixed	Less than 10,000mm³
New infections (control group)	1	0	Female	35	20 to 39	Not pregnant	White	NA	Urban	Others	Yes	Imported from the Brazilian endemic region	Passive detection	Mixed	Over 10,000mm³
New infections (control group)	1	0	Female	62	Over 60	Not pregnant	White	NA	Urban	Others	Yes	Imported from the Brazilian endemic region	Passive detection	Vivax	Over 10,000mm³
New infections (control group)	1	0	Female	23	20 to 39	Not pregnant	White	NA	Urban	Others	Yes	Imported from the Brazilian endemic region	Passive detection	Mixed	Less than 10,000mm³
New infections (control group)	1	0	Female	37	20 to 39	Not pregnant	White	NA	Urban	Others	Yes	Imported from the Brazilian endemic region	Passive detection	Vivax	Less than 10,000mm³
New infections (control group)	1	0	Female	23	20 to 39	Not pregnant	White	NA	Urban	Others	Yes	Imported from the Brazilian endemic region	Passive detection	Vivax	Less than 10,000mm³
New infections (control group)	1	0	Female	33	20 to 39	Not pregnant	White	NA	Urban	Others	Yes	Imported from the Brazilian endemic region	Passive detection	Vivax	Less than 10,000mm³
New infections (control group)	1	0	Female	42	40 to 59	Not pregnant	White	NA	Urban	Others	Yes	Imported from the Brazilian endemic region	Passive detection	Vivax	Less than 10,000mm³
New infections (control group)	1	0	Female	35	20 to 39	Not pregnant	White	NA	Urban	Others	Yes	Imported from the Brazilian endemic region	Passive detection	Vivax	Less than 10,000mm³
New infections (control group)	1	0	Female	13	10 to 19	Not pregnant	White	NA	Urban	Others	Yes	Imported from the Brazilian endemic region	Passive detection	Vivax	Less than 10,000mm³
New infections (control group)	1	0	Female	32	20 to 39	Not pregnant	White	NA	Urban	Others	Yes	Imported from the Brazilian endemic region	Passive detection	Vivax	Less than 10,000mm³
New infections (control group)	1	0	Female	56	40 to 59	Not pregnant	White	NA	Urban	Others	Yes	Imported from the Brazilian endemic region	Passive detection	Vivax	Over 10,000mm³
New infections (control group)	1	0	Female	47	40 to 59	Not pregnant	White	NA	Urban	Others	Yes	Imported from the Brazilian endemic region	Passive detection	Vivax	Over 10,000mm³
New infections (control group)	1	0	Female	57	40 to 59	Not pregnant	White	NA	Urban	Others	Yes	Imported from the Brazilian endemic region	search for malaria relapse	Vivax	Less than 10,000mm³
New infections (control group)	1	0	Female	18	10 to 19	Not pregnant	White	NA	Urban	Others	Yes	Imported from the Brazilian endemic region	search for malaria relapse	Vivax	Less than 10,000mm³
New infections (control group)	1	0	Female	57	40 to 59	Not pregnant	White	NA	Urban	Others	Yes	Imported from the Brazilian endemic region	Active detection	Vivax	Less than 10,000mm³
New infections (control group)	1	0	Female	53	40 to 59	Not pregnant	White	NA	Urban	Others	Yes	Imported from the Brazilian endemic region	search for malaria relapse	Vivax	Less than 10,000mm³
New infections (control group)	1	0	Female	26	20 to 39	Not pregnant	White	NA	Urban	Others	Yes	Imported from the Brazilian endemic region	Active detection	Mixed	Less than 10,000mm³
New infections (control group)	1	0	Female	52	40 to 59	Not pregnant	White	NA	Urban	Others	Yes	Imported from the Brazilian endemic region	Active detection	Vivax	Less than 10,000mm³
New infections (control group)	1	0	Female	51	40 to 59	Not pregnant	White	NA	Urban	Others	Yes	Imported from another country	Active detection	Vivax	Less than 10,000mm³
New infections (control group)	1	0	Female	26	20 to 39	Not pregnant	White	NA	Urban	Others	Yes	Autochthonous from extra-amazon region	Active detection	Vivax	Less than 10,000mm³
New infections (control group)	1	0	Female	66	Over 60	Not applicable	White	NA	Urban	Others	Yes	Autochthonous from extra-amazon region	search for malaria relapse	Vivax	Less than 10,000mm³
New infections (control group)	1	0	Female	26	20 to 39	Not pregnant	White	NA	Urban	Rural activities	Yes	NA	Passive detection	Vivax	Less than 10,000mm³
New infections (control group)	1	0	Female	34	20 to 39	Not pregnant	White	NA	Urban	Rural activities	Yes	Imported from the Brazilian endemic region	Passive detection	Vivax	Over 10,000mm³
New infections (control group)	1	0	Female	16	10 to 19	Not pregnant	White	NA	Urban	Rural activities	Yes	Imported from the Brazilian endemic region	Passive detection	Vivax	Less than 10,000mm³
New infections (control group)	1	0	Female	57	40 to 59	Not pregnant	White	NA	Urban	Rural activities	Yes	Imported from the Brazilian endemic region	Passive detection	Vivax	Less than 10,000mm³
New infections (control group)	1	0	Female	38	20 to 39	Not pregnant	White	NA	Urban	Rural activities	Yes	Imported from the Brazilian endemic region	Passive detection	Vivax	Less than 10,000mm³
New infections (control group)	1	0	Female	67	Over 60	NA	White	NA	Urban	Tourism or Travel	Yes	Imported from the Brazilian endemic region	Passive detection	Vivax	Over 10,000mm³
New infections (control group)	1	0	Female	43	40 to 59	NA	White	NA	Urban	Tourism or Travel	Yes	Imported from the Brazilian endemic region	Passive detection	Mixed	Less than 10,000mm³
New infections (control group)	1	0	Female	41	40 to 59	NA	White	NA	Urban	Tourism or Travel	Yes	Imported from the Brazilian endemic region	Passive detection	Vivax	Less than 10,000mm³
New infections (control group)	1	0	Female	25	20 to 39	NA	White	NA	Urban	Tourism or Travel	Yes	Imported from the Brazilian endemic region	Passive detection	Vivax	Less than 10,000mm³
New infections (control group)	1	0	Female	40	40 to 59	NA	White	NA	Urban	Tourism or Travel	Yes	Imported from the Brazilian endemic region	Passive detection	Vivax	Less than 10,000mm³
New infections (control group)	1	0	Female	29	20 to 39	NA	White	NA	Urban	Tourism or Travel	Yes	Imported from another country	Passive detection	Vivax	Less than 10,000mm³
New infections (control group)	1	0	Female	45	40 to 59	NA	White	NA	Urban	Tourism or Travel	Yes	Imported from the Brazilian endemic region	Passive detection	Vivax	Less than 10,000mm³
New infections (control group)	1	0	Female	79	Over 60	Not applicable	White	NA	Urban	Tourism or Travel	Yes	Imported from the Brazilian endemic region	Passive detection	Vivax	Less than 10,000mm³
New infections (control group)	1	0	Female	0	00 to 04	Not applicable	White	NA	Urban	Tourism or Travel	Yes	Imported from the Brazilian endemic region	Passive detection	Vivax	Less than 10,000mm³
New infections (control group)	1	0	Female	3	00 to 04	Not applicable	White	NA	Urban	Tourism or Travel	Yes	Imported from another country	Passive detection	Vivax	Less than 10,000mm³
New infections (control group)	1	0	Female	50	40 to 59	Not applicable	White	NA	Urban	Tourism or Travel	Yes	Imported from the Brazilian endemic region	Passive detection	Vivax	Less than 10,000mm³
New infections (control group)	1	0	Female	68	Over 60	Not applicable	White	NA	Urban	Tourism or Travel	Yes	Imported from the Brazilian endemic region	Passive detection	Vivax	Less than 10,000mm³
New infections (control group)	1	0	Female	76	Over 60	Not applicable	White	NA	Urban	Tourism or Travel	Yes	Imported from another country	Passive detection	Mixed	Less than 10,000mm³
New infections (control group)	1	0	Female	56	40 to 59	Not applicable	White	NA	Urban	Tourism or Travel	Yes	Imported from the Brazilian endemic region	Passive detection	Vivax	Less than 10,000mm³
New infections (control group)	1	0	Female	72	Over 60	Not applicable	White	NA	Urban	Tourism or Travel	Yes	Imported from the Brazilian endemic region	Passive detection	Vivax	Less than 10,000mm³
New infections (control group)	1	0	Female	46	40 to 59	Not pregnant	White	NA	Urban	Tourism or Travel	Yes	Autochthonous from extra-amazon region	Passive detection	Vivax	Less than 10,000mm³
New infections (control group)	1	0	Female	60	Over 60	Not pregnant	White	NA	Urban	Tourism or Travel	Yes	Imported from another country	Passive detection	Vivax	Less than 10,000mm³
New infections (control group)	1	0	Female	28	20 to 39	Not pregnant	White	NA	Urban	Tourism or Travel	Yes	Imported from the Brazilian endemic region	Passive detection	Vivax	Less than 10,000mm³
New infections (control group)	1	0	Female	48	40 to 59	Not pregnant	White	NA	Urban	Tourism or Travel	Yes	Imported from the Brazilian endemic region	Passive detection	Vivax	Less than 10,000mm³
New infections (control group)	1	0	Female	30	20 to 39	Not pregnant	White	NA	Urban	Tourism or Travel	Yes	Imported from the Brazilian endemic region	Passive detection	Vivax	Over 10,000mm³
New infections (control group)	1	0	Female	74	Over 60	Not pregnant	White	NA	Urban	Tourism or Travel	Yes	Imported from the Brazilian endemic region	Passive detection	Vivax	Less than 10,000mm³
New infections (control group)	1	0	Female	59	40 to 59	Not pregnant	White	NA	Urban	Tourism or Travel	Yes	Imported from the Brazilian endemic region	Passive detection	Vivax	Less than 10,000mm³
New infections (control group)	1	0	Female	47	40 to 59	Not pregnant	White	NA	Urban	Tourism or Travel	Yes	Imported from the Brazilian endemic region	Passive detection	Vivax	Less than 10,000mm³
New infections (control group)	1	0	Female	26	20 to 39	Not pregnant	White	NA	Urban	Tourism or Travel	Yes	Imported from the Brazilian endemic region	Passive detection	Vivax	Less than 10,000mm³
New infections (control group)	1	0	Female	19	10 to 19	Not pregnant	White	NA	Urban	Tourism or Travel	Yes	NA	Passive detection	Vivax	Less than 10,000mm³
New infections (control group)	1	0	Female	47	40 to 59	Not pregnant	White	NA	Urban	Tourism or Travel	Yes	Imported from the Brazilian endemic region	Passive detection	Vivax	Less than 10,000mm³
New infections (control group)	1	0	Female	39	20 to 39	Not pregnant	White	NA	Urban	Tourism or Travel	Yes	NA	Passive detection	Vivax	Less than 10,000mm³
New infections (control group)	1	0	Female	28	20 to 39	Not pregnant	White	NA	Urban	Tourism or Travel	Yes	Autochthonous from extra-amazon region	Passive detection	Vivax	Less than 10,000mm³
New infections (control group)	1	0	Female	18	10 to 19	Not pregnant	White	NA	Urban	Tourism or Travel	Yes	Imported from the Brazilian endemic region	Passive detection	Mixed	Over 10,000mm³
New infections (control group)	1	0	Female	54	40 to 59	Not pregnant	White	NA	Urban	Tourism or Travel	Yes	Imported from another country	Passive detection	Vivax	Less than 10,000mm³
New infections (control group)	1	0	Female	25	20 to 39	Not pregnant	White	NA	Urban	Tourism or Travel	Yes	Imported from another country	Passive detection	Vivax	Less than 10,000mm³
New infections (control group)	1	0	Female	25	20 to 39	Not pregnant	White	NA	Urban	Tourism or Travel	Yes	Imported from the Brazilian endemic region	Passive detection	Vivax	Less than 10,000mm³
New infections (control group)	1	0	Female	57	40 to 59	Not pregnant	White	NA	Urban	Tourism or Travel	Yes	Imported from the Brazilian endemic region	Passive detection	Vivax	Less than 10,000mm³
New infections (control group)	1	0	Female	41	40 to 59	Not pregnant	White	NA	Urban	Tourism or Travel	Yes	Imported from another country	Passive detection	Mixed	Less than 10,000mm³
New infections (control group)	1	0	Female	38	20 to 39	Not pregnant	White	NA	Urban	Tourism or Travel	Yes	Imported from the Brazilian endemic region	Passive detection	Vivax	Less than 10,000mm³
New infections (control group)	1	0	Female	50	40 to 59	Not pregnant	White	NA	Urban	Tourism or Travel	Yes	Imported from the Brazilian endemic region	Passive detection	Vivax	Less than 10,000mm³
New infections (control group)	1	0	Female	46	40 to 59	Not pregnant	White	NA	Urban	Tourism or Travel	Yes	Imported from the Brazilian endemic region	Passive detection	Vivax	Less than 10,000mm³
New infections (control group)	1	0	Female	42	40 to 59	Not pregnant	White	NA	Urban	Tourism or Travel	Yes	Imported from the Brazilian endemic region	Passive detection	Vivax	Over 10,000mm³
New infections (control group)	1	0	Female	42	40 to 59	Not pregnant	White	NA	Urban	Tourism or Travel	Yes	Imported from the Brazilian endemic region	Passive detection	Vivax	Less than 10,000mm³
New infections (control group)	1	0	Female	44	40 to 59	Not pregnant	White	NA	Urban	Tourism or Travel	Yes	Imported from the Brazilian endemic region	Passive detection	Vivax	Less than 10,000mm³
New infections (control group)	1	0	Female	74	Over 60	Not pregnant	White	NA	Urban	Tourism or Travel	Yes	Imported from the Brazilian endemic region	Passive detection	Vivax	Less than 10,000mm³
New infections (control group)	1	0	Female	30	20 to 39	Not pregnant	White	NA	Urban	Tourism or Travel	Yes	Imported from the Brazilian endemic region	Passive detection	Vivax	Over 10,000mm³
New infections (control group)	1	0	Female	62	Over 60	Not pregnant	White	NA	Urban	Tourism or Travel	Yes	Imported from the Brazilian endemic region	Passive detection	Vivax	Over 10,000mm³
New infections (control group)	1	0	Female	47	40 to 59	Not pregnant	White	NA	Urban	Tourism or Travel	Yes	Imported from another country	Passive detection	Vivax	Less than 10,000mm³
New infections (control group)	1	0	Female	17	10 to 19	Sim	White	NA	Urban	Tourism or Travel	Yes	Imported from the Brazilian endemic region	Passive detection	Vivax	Less than 10,000mm³
New infections (control group)	1	0	Female	35	20 to 39	Not pregnant	White	NA	Urban	Tourism or Travel	Yes	Imported from the Brazilian endemic region	search for malaria relapse	Vivax	Less than 10,000mm³
New infections (control group)	1	0	Female	29	20 to 39	Not pregnant	White	NA	Urban	Tourism or Travel	Yes	Imported from the Brazilian endemic region	Active detection	Vivax	Less than 10,000mm³
New infections (control group)	1	0	Female	23	20 to 39	Not pregnant	White	NA	Urban	Tourism or Travel	Yes	Imported from the Brazilian endemic region	Active detection	Vivax	Less than 10,000mm³
New infections (control group)	1	0	Female	47	40 to 59	Not pregnant	White	NA	Urban	Tourism or Travel	Yes	Imported from the Brazilian endemic region	Active detection	Vivax	Less than 10,000mm³
New infections (control group)	1	0	Female	41	40 to 59	Not pregnant	White	NA	Urban	Tourism or Travel	Yes	Imported from the Brazilian endemic region	Active detection	Vivax	Less than 10,000mm³
New infections (control group)	1	0	Female	25	20 to 39	Not pregnant	White	NA	Urban	Tourism or Travel	Yes	Imported from the Brazilian endemic region	search for malaria relapse	Vivax	Less than 10,000mm³
New infections (control group)	1	0	Female	56	40 to 59	Not applicable	White	NA	Urban	Tourism or Travel	Yes	Imported from the Brazilian endemic region	search for malaria relapse	Vivax	Less than 10,000mm³
New infections (control group)	1	0	Female	3	00 to 04	Not applicable	White	NA	Urban	Tourism or Travel	Yes	Imported from the Brazilian endemic region	Active detection	Vivax	Over 10,000mm³
New infections (control group)	1	0	Male	24	20 to 39	Not applicable	Yellow	NA	NA	Rural activities	Yes	Imported from another country	Active detection	Vivax	Less than 10,000mm³
New infections (control group)	1	0	Male	29	20 to 39	Not applicable	Yellow	NA	NA	Tourism or Travel	Yes	Imported from another country	Passive detection	Mixed	Less than 10,000mm³
New infections (control group)	1	0	Male	31	20 to 39	Not applicable	Yellow	NA	NA	Tourism or Travel	Yes	NA	Passive detection	Vivax	Less than 10,000mm³
New infections (control group)	1	0	Male	52	40 to 59	Not applicable	Yellow	NA	NA	Tourism or Travel	Yes	NA	Active detection	Vivax	Less than 10,000mm³
New infections (control group)	1	0	Male	50	40 to 59	Not applicable	Yellow	1 to 4 years	Rural	Rural activities	Yes	Imported from the Brazilian endemic region	Active detection	Vivax	Less than 10,000mm³
New infections (control group)	1	0	Male	33	20 to 39	Not applicable	Yellow	NA	Rural	Construction of roads and dams	Yes	Imported from the Brazilian endemic region	search for malaria relapse	Vivax	Less than 10,000mm³
New infections (control group)	1	0	Male	40	40 to 59	Not applicable	Yellow	NA	Rural	Mining	Assymptomatic	Autochthonous from extra-amazon region	search for malaria relapse	Vivax	Less than 10,000mm³
New infections (control group)	1	0	Male	40	40 to 59	Not applicable	Yellow	1 to 4 years	Rural	Mining	Yes	Imported from the Brazilian endemic region	Passive detection	Vivax	Less than 10,000mm³
New infections (control group)	1	0	Male	33	20 to 39	Not applicable	Yellow	NA	Rural	Others	Yes	Imported from the Brazilian endemic region	Passive detection	Vivax	Less than 10,000mm³
New infections (control group)	1	0	Male	68	Over 60	Not applicable	Yellow	5 to 8 years	Rural	Tourism or Travel	Yes	Imported from the Brazilian endemic region	Passive detection	Vivax	Over 10,000mm³
New infections (control group)	1	0	Male	61	Over 60	Not applicable	Yellow	1 to 4 years	Urban	Mining	Yes	NA	Passive detection	Vivax	Less than 10,000mm³
New infections (control group)	1	0	Male	27	20 to 39	Not applicable	Yellow	1 to 4 years	Urban	Driver	Yes	Imported from the Brazilian endemic region	Active detection	Vivax	Over 10,000mm³
New infections (control group)	1	0	Male	10	10 to 19	Not applicable	Yellow	1 to 4 years	Urban	Others	Yes	Imported from the Brazilian endemic region	Passive detection	Vivax	Less than 10,000mm³
New infections (control group)	1	0	Male	57	40 to 59	Not applicable	Yellow	Over 12 years	Urban	Mining	Yes	Imported from the Brazilian endemic region	Passive detection	Mixed	Less than 10,000mm³
New infections (control group)	1	0	Male	54	40 to 59	Not applicable	Yellow	Over 12 years	Urban	NA	Yes	Autochthonous from extra-amazon region	Passive detection	Vivax	Less than 10,000mm³
New infections (control group)	1	0	Male	39	20 to 39	Not applicable	Yellow	Over 12 years	Urban	Others	Yes	Autochthonous from extra-amazon region	Passive detection	Vivax	Less than 10,000mm³
New infections (control group)	1	0	Male	39	20 to 39	Not applicable	Yellow	Over 12 years	Urban	Rural activities	Yes	Imported from the Brazilian endemic region	Passive detection	Mixed	Less than 10,000mm³
New infections (control group)	1	0	Male	61	Over 60	Not applicable	Yellow	Over 12 years	Urban	Rural activities	Yes	Imported from the Brazilian endemic region	Passive detection	Vivax	Less than 10,000mm³
New infections (control group)	1	0	Male	27	20 to 39	Not applicable	Yellow	Over 12 years	Urban	Tourism or Travel	Yes	Imported from the Brazilian endemic region	Passive detection	Vivax	Less than 10,000mm³
New infections (control group)	1	0	Male	25	20 to 39	Not applicable	Yellow	Over 12 years	Urban	Tourism or Travel	Yes	Imported from the Brazilian endemic region	Passive detection	Vivax	Less than 10,000mm³
New infections (control group)	1	0	Male	60	Over 60	Not applicable	Yellow	Over 12 years	Urban	Tourism or Travel	Yes	Imported from the Brazilian endemic region	Passive detection	Vivax	Less than 10,000mm³
New infections (control group)	1	0	Male	39	20 to 39	Not applicable	Yellow	5 to 8 years	Urban	Construction of roads and dams	Yes	Imported from the Brazilian endemic region	Active detection	Vivax	Less than 10,000mm³
New infections (control group)	1	0	Male	32	20 to 39	Not applicable	Yellow	5 to 8 years	Urban	Driver	Yes	Imported from the Brazilian endemic region	Passive detection	Vivax	Less than 10,000mm³
New infections (control group)	1	0	Male	39	20 to 39	Not applicable	Yellow	5 to 8 years	Urban	Mining	Yes	Imported from the Brazilian endemic region	Active detection	Vivax	Less than 10,000mm³
New infections (control group)	1	0	Male	26	20 to 39	Not applicable	Yellow	5 to 8 years	Urban	Rural activities	Yes	Imported from the Brazilian endemic region	Passive detection	Vivax	Less than 10,000mm³
New infections (control group)	1	0	Male	39	20 to 39	Not applicable	Yellow	5 to 8 years	Urban	Tourism or Travel	Yes	Imported from another country	Passive detection	Vivax	Less than 10,000mm³
New infections (control group)	1	0	Male	33	20 to 39	Not applicable	Yellow	5 to 8 years	Urban	Tourism or Travel	Yes	Imported from the Brazilian endemic region	Passive detection	Vivax	Less than 10,000mm³
New infections (control group)	1	0	Male	36	20 to 39	Not applicable	Yellow	9 to 11 years	Urban	Rural activities	Yes	NA	search for malaria relapse	Vivax	Less than 10,000mm³
New infections (control group)	1	0	Male	23	20 to 39	Not applicable	Yellow	9 to 11 years	Urban	Construction of roads and dams	Yes	NA	Active detection	Vivax	Less than 10,000mm³
New infections (control group)	1	0	Male	34	20 to 39	Not applicable	Yellow	9 to 11 years	Urban	Driver	Yes	Imported from the Brazilian endemic region	Active detection	Vivax	Less than 10,000mm³
New infections (control group)	1	0	Male	58	40 to 59	Not applicable	Yellow	9 to 11 years	Urban	NA	Yes	Imported from the Brazilian endemic region	Passive detection	Mixed	Less than 10,000mm³
New infections (control group)	1	0	Male	15	10 to 19	Not applicable	Yellow	9 to 11 years	Urban	Others	Yes	Autochthonous from extra-amazon region	Passive detection	Vivax	Less than 10,000mm³
New infections (control group)	1	0	Male	73	Over 60	Not applicable	Yellow	9 to 11 years	Urban	Rural activities	Yes	Imported from the Brazilian endemic region	Passive detection	Vivax	Less than 10,000mm³
New infections (control group)	1	0	Male	70	Over 60	Not applicable	Yellow	9 to 11 years	Urban	Tourism or Travel	Yes	Autochthonous from extra-amazon region	Passive detection	Vivax	Less than 10,000mm³
New infections (control group)	1	0	Male	37	20 to 39	Not applicable	Yellow	9 to 11 years	Urban	Tourism or Travel	Yes	Imported from the Brazilian endemic region	Passive detection	Vivax	Less than 10,000mm³
New infections (control group)	1	0	Male	34	20 to 39	Not applicable	Yellow	Illiterate	Urban	Others	Yes	Imported from the Brazilian endemic region	Passive detection	Vivax	Less than 10,000mm³
New infections (control group)	1	0	Male	40	40 to 59	Not applicable	Yellow	NA	Urban	Rural activities	Yes	Imported from another country	search for malaria relapse	Vivax	Less than 10,000mm³
New infections (control group)	1	0	Male	39	20 to 39	Not applicable	Yellow	NA	Urban	Others	Yes	Autochthonous from extra-amazon region	Passive detection	Vivax	Less than 10,000mm³
New infections (control group)	1	0	Male	75	Over 60	Not applicable	Yellow	NA	Urban	Others	Yes	Autochthonous from extra-amazon region	search for malaria relapse	Vivax	Over 10,000mm³
New infections (control group)	1	0	Male	65	Over 60	Not applicable	Yellow	NA	Urban	Tourism or Travel	Yes	Imported from the Brazilian endemic region	Passive detection	Mixed	Less than 10,000mm³
New infections (control group)	1	0	Male	52	40 to 59	Not applicable	Black	Illiterate	Urban	Rural activities	Yes	Autochthonous from extra-amazon region	Active detection	Vivax	Over 10,000mm³
New infections (control group)	1	0	Male	59	40 to 59	Not applicable	Black	Illiterate	Urban	Rural activities	Yes	Imported from the Brazilian endemic region	Active detection	Vivax	Less than 10,000mm³
New infections (control group)	1	0	Male	56	40 to 59	Not applicable	Black	Illiterate	Urban	Rural activities	Yes	Imported from the Brazilian endemic region	Active detection	Vivax	Less than 10,000mm³
New infections (control group)	1	0	Male	53	40 to 59	Not applicable	Black	Illiterate	Urban	Construction of roads and dams	Yes	Imported from the Brazilian endemic region	Active detection	Vivax	Less than 10,000mm³
New infections (control group)	1	0	Male	23	20 to 39	Not applicable	Black	Illiterate	Urban	Construction of roads and dams	Yes	Imported from the Brazilian endemic region	Active detection	Vivax	Less than 10,000mm³
New infections (control group)	1	0	Male	37	20 to 39	Not applicable	Black	Illiterate	Urban	Construction of roads and dams	Yes	Imported from the Brazilian endemic region	Passive detection	Vivax	Less than 10,000mm³
New infections (control group)	1	0	Male	35	20 to 39	Not applicable	Black	Illiterate	Urban	Driver	Yes	Imported from the Brazilian endemic region	Passive detection	Vivax	Less than 10,000mm³
New infections (control group)	1	0	Male	31	20 to 39	Not applicable	Black	Illiterate	Urban	Mining	Yes	Imported from another country	Active detection	Vivax	Less than 10,000mm³
New infections (control group)	1	0	Male	64	Over 60	Not applicable	Black	Illiterate	Urban	Mining	Yes	Imported from the Brazilian endemic region	Active detection	Vivax	Less than 10,000mm³
New infections (control group)	1	0	Male	34	20 to 39	Not applicable	Black	Illiterate	Urban	Mining	Yes	Imported from another country	Passive detection	Vivax	Less than 10,000mm³
New infections (control group)	1	0	Male	56	40 to 59	Not applicable	Black	Illiterate	Urban	Mining	Yes	Imported from another country	Passive detection	Mixed	Less than 10,000mm³
New infections (control group)	1	0	Male	80	Over 60	Not applicable	Black	Illiterate	Urban	Mining	Yes	Autochthonous from extra-amazon region	Passive detection	Vivax	Less than 10,000mm³
New infections (control group)	1	0	Male	32	20 to 39	Not applicable	Black	Illiterate	Urban	Mining	Yes	NA	Passive detection	Vivax	Less than 10,000mm³
New infections (control group)	1	0	Male	48	40 to 59	Not applicable	Black	Illiterate	Urban	Mining	Yes	Imported from another country	Passive detection	Vivax	Less than 10,000mm³
New infections (control group)	1	0	Male	47	40 to 59	Not applicable	Black	Illiterate	Urban	Mining	Yes	Autochthonous from extra-amazon region	Passive detection	Vivax	Less than 10,000mm³
New infections (control group)	1	0	Male	62	Over 60	Not applicable	Black	Illiterate	Urban	NA	Yes	Autochthonous from extra-amazon region	Passive detection	Vivax	Less than 10,000mm³
New infections (control group)	1	0	Male	65	Over 60	Not applicable	Black	Illiterate	Urban	NA	Yes	NA	Active detection	Vivax	Less than 10,000mm³
New infections (control group)	1	0	Male	35	20 to 39	Not applicable	Black	Illiterate	Urban	NA	Yes	Autochthonous from extra-amazon region	Passive detection	Vivax	Less than 10,000mm³
New infections (control group)	1	0	Male	55	40 to 59	Not applicable	Black	Illiterate	Urban	Others	Yes	Imported from the Brazilian endemic region	Passive detection	Vivax	Over 10,000mm³
New infections (control group)	1	0	Male	48	40 to 59	Not applicable	Black	Illiterate	Urban	Others	Yes	Imported from another country	Passive detection	Vivax	Less than 10,000mm³
New infections (control group)	1	0	Male	58	40 to 59	Not applicable	Black	Illiterate	Urban	Others	Yes	Autochthonous from extra-amazon region	Active detection	Vivax	Less than 10,000mm³
New infections (control group)	1	0	Male	66	Over 60	Not applicable	Black	Illiterate	Urban	Rural activities	Yes	Imported from the Brazilian endemic region	Passive detection	Vivax	Less than 10,000mm³
New infections (control group)	1	0	Male	55	40 to 59	Not applicable	Black	Illiterate	Urban	Rural activities	Yes	Imported from the Brazilian endemic region	Passive detection	Mixed	Less than 10,000mm³
New infections (control group)	1	0	Male	56	40 to 59	Not applicable	Black	Illiterate	Urban	Rural activities	Yes	Imported from the Brazilian endemic region	Passive detection	Vivax	Less than 10,000mm³
New infections (control group)	1	0	Male	43	40 to 59	Not applicable	Black	Illiterate	Urban	Rural activities	Yes	Autochthonous from extra-amazon region	Passive detection	Vivax	Over 10,000mm³
New infections (control group)	1	0	Male	77	Over 60	Not applicable	Black	Illiterate	Urban	Rural activities	Yes	NA	Passive detection	Vivax	Less than 10,000mm³
New infections (control group)	1	0	Male	45	40 to 59	Not applicable	Black	Illiterate	Urban	Tourism or Travel	Yes	Imported from the Brazilian endemic region	search for malaria relapse	Vivax	Less than 10,000mm³
New infections (control group)	1	0	Male	23	20 to 39	Not applicable	Indigenous	1 to 4 years	NA	Rural activities	Yes	Autochthonous from extra-amazon region	Active detection	Vivax	Less than 10,000mm³
New infections (control group)	1	0	Male	8	05 to 09	Not applicable	Indigenous	1 to 4 years	NA	Others	Yes	Imported from the Brazilian endemic region	Passive detection	Vivax	Less than 10,000mm³
New infections (control group)	1	0	Male	35	20 to 39	Not applicable	Indigenous	NA	NA	Others	Yes	Imported from the Brazilian endemic region	Active detection	Vivax	Less than 10,000mm³
New infections (control group)	1	0	Male	12	10 to 19	Not applicable	Indigenous	1 to 4 years	Rural	Rural activities	Yes	Imported from another country	Active detection	Vivax	Less than 10,000mm³
New infections (control group)	1	0	Male	15	10 to 19	Not applicable	Indigenous	Illiterate	Rural	Rural activities	Yes	Imported from another country	Active detection	Vivax	Less than 10,000mm³
New infections (control group)	1	0	Male	20	20 to 39	Not applicable	Indigenous	1 to 4 years	Rural	Rural activities	Yes	Autochthonous from extra-amazon region	Active detection	Vivax	Less than 10,000mm³
New infections (control group)	1	0	Male	43	40 to 59	Not applicable	Indigenous	1 to 4 years	Rural	Rural activities	Yes	Autochthonous from extra-amazon region	Active detection	Vivax	Less than 10,000mm³
New infections (control group)	1	0	Male	49	40 to 59	Not applicable	Indigenous	1 to 4 years	Rural	Rural activities	Yes	Autochthonous from extra-amazon region	Active detection	Vivax	Less than 10,000mm³
New infections (control group)	1	0	Male	84	Over 60	Not applicable	Indigenous	1 to 4 years	Rural	Rural activities	Yes	Autochthonous from extra-amazon region	Active detection	Vivax	Less than 10,000mm³
New infections (control group)	1	0	Male	46	40 to 59	Not applicable	Indigenous	1 to 4 years	Rural	Rural activities	Yes	Autochthonous from extra-amazon region	Active detection	Vivax	Less than 10,000mm³
New infections (control group)	1	0	Male	45	40 to 59	Not applicable	Indigenous	NA	Rural	Rural activities	Yes	Autochthonous from extra-amazon region	Active detection	Vivax	Less than 10,000mm³
New infections (control group)	1	0	Male	47	40 to 59	Not applicable	Indigenous	9 to 11 years	Rural	Rural activities	Yes	Autochthonous from extra-amazon region	Active detection	Vivax	Less than 10,000mm³
New infections (control group)	1	0	Male	32	20 to 39	Not applicable	Indigenous	1 to 4 years	Rural	Rural activities	Yes	Autochthonous from extra-amazon region	Active detection	Vivax	Less than 10,000mm³
New infections (control group)	1	0	Male	31	20 to 39	Not applicable	Indigenous	1 to 4 years	Rural	Rural activities	Yes	Autochthonous from extra-amazon region	Active detection	Vivax	Less than 10,000mm³
New infections (control group)	1	0	Male	31	20 to 39	Not applicable	Indigenous	5 to 8 years	Rural	Rural activities	Yes	Autochthonous from extra-amazon region	Active detection	Vivax	Less than 10,000mm³
New infections (control group)	1	0	Male	20	20 to 39	Not applicable	Indigenous	1 to 4 years	Rural	Rural activities	Yes	Autochthonous from extra-amazon region	Active detection	Vivax	Less than 10,000mm³
New infections (control group)	1	0	Male	31	20 to 39	Not applicable	Indigenous	1 to 4 years	Rural	Rural activities	Yes	Autochthonous from extra-amazon region	Active detection	Vivax	Less than 10,000mm³
New infections (control group)	1	0	Male	22	20 to 39	Not applicable	Indigenous	1 to 4 years	Rural	Rural activities	Yes	Autochthonous from extra-amazon region	Active detection	Vivax	Less than 10,000mm³
New infections (control group)	1	0	Male	17	10 to 19	Not applicable	Indigenous	NA	Rural	Others	Yes	Imported from another country	Passive detection	Vivax	Less than 10,000mm³
New infections (control group)	1	0	Male	8	05 to 09	Not applicable	Indigenous	1 to 4 years	Rural	Others	Yes	Autochthonous from extra-amazon region	Passive detection	Vivax	Less than 10,000mm³
New infections (control group)	1	0	Male	31	20 to 39	Not applicable	Indigenous	NA	Rural	Others	Yes	Autochthonous from extra-amazon region	Passive detection	Vivax	Less than 10,000mm³
New infections (control group)	1	0	Male	23	20 to 39	Not applicable	Indigenous	5 to 8 years	Rural	Others	Yes	Autochthonous from extra-amazon region	Passive detection	Vivax	Less than 10,000mm³
New infections (control group)	1	0	Male	67	Over 60	Not applicable	Indigenous	1 to 4 years	Rural	Others	Yes	Imported from another country	Active detection	Vivax	Less than 10,000mm³
New infections (control group)	1	0	Male	21	20 to 39	Not applicable	Indigenous	1 to 4 years	Rural	Others	Yes	Imported from another country	Active detection	Vivax	Less than 10,000mm³
New infections (control group)	1	0	Male	35	20 to 39	Not applicable	Indigenous	1 to 4 years	Rural	Others	Yes	Imported from another country	Active detection	Vivax	Less than 10,000mm³
New infections (control group)	1	0	Male	51	40 to 59	Not applicable	Indigenous	1 to 4 years	Rural	Others	Yes	Imported from another country	search for malaria relapse	Vivax	Less than 10,000mm³
New infections (control group)	1	0	Male	35	20 to 39	Not applicable	Indigenous	1 to 4 years	Rural	Others	Yes	Imported from another country	Active detection	Vivax	Less than 10,000mm³
New infections (control group)	1	0	Male	10	10 to 19	Not applicable	Indigenous	1 to 4 years	Rural	Others	Yes	Autochthonous from extra-amazon region	Active detection	Vivax	Less than 10,000mm³
New infections (control group)	1	0	Male	1	00 to 04	Not applicable	Indigenous	NA	Rural	Others	Assymptomatic	Autochthonous from extra-amazon region	Active detection	Vivax	Less than 10,000mm³
New infections (control group)	1	0	Male	6	05 to 09	Not applicable	Indigenous	NA	Rural	Others	Assymptomatic	Autochthonous from extra-amazon region	Active detection	Vivax	Less than 10,000mm³
New infections (control group)	1	0	Male	32	20 to 39	Not applicable	Indigenous	NA	Rural	Others	Yes	Autochthonous from extra-amazon region	Active detection	Vivax	Less than 10,000mm³
New infections (control group)	1	0	Male	9	05 to 09	Not applicable	Indigenous	NA	Rural	Others	Assymptomatic	Autochthonous from extra-amazon region	Active detection	Vivax	Less than 10,000mm³
New infections (control group)	1	0	Male	3	00 to 04	Not applicable	Indigenous	NA	Rural	Others	Assymptomatic	Autochthonous from extra-amazon region	Active detection	Vivax	Less than 10,000mm³
New infections (control group)	1	0	Male	6	05 to 09	Not applicable	Indigenous	NA	Rural	Others	Yes	Autochthonous from extra-amazon region	Active detection	Vivax	Less than 10,000mm³
New infections (control group)	1	0	Male	14	10 to 19	Not applicable	Indigenous	5 to 8 years	Rural	Others	Yes	Autochthonous from extra-amazon region	Active detection	Vivax	Less than 10,000mm³
New infections (control group)	1	0	Male	11	10 to 19	Not applicable	Indigenous	1 to 4 years	Rural	Others	Yes	Autochthonous from extra-amazon region	Active detection	Vivax	Less than 10,000mm³
New infections (control group)	1	0	Male	9	05 to 09	Not applicable	Indigenous	1 to 4 years	Rural	Others	Yes	Autochthonous from extra-amazon region	Active detection	Vivax	Less than 10,000mm³
New infections (control group)	1	0	Male	10	10 to 19	Not applicable	Indigenous	1 to 4 years	Rural	Others	Yes	Autochthonous from extra-amazon region	Active detection	Vivax	Less than 10,000mm³
New infections (control group)	1	0	Male	8	05 to 09	Not applicable	Indigenous	1 to 4 years	Rural	Others	Yes	Autochthonous from extra-amazon region	Active detection	Vivax	Less than 10,000mm³
New infections (control group)	1	0	Male	31	20 to 39	Not applicable	Indigenous	1 to 4 years	Rural	Others	Yes	Autochthonous from extra-amazon region	Active detection	Vivax	Less than 10,000mm³
New infections (control group)	1	0	Male	65	Over 60	Not applicable	Indigenous	NA	Rural	Others	Yes	Autochthonous from extra-amazon region	Active detection	Vivax	Less than 10,000mm³
New infections (control group)	1	0	Male	76	Over 60	Not applicable	Indigenous	1 to 4 years	Rural	Others	Yes	Autochthonous from extra-amazon region	Active detection	Vivax	Less than 10,000mm³
New infections (control group)	1	0	Male	16	10 to 19	Not applicable	Indigenous	1 to 4 years	Rural	Others	Yes	Autochthonous from extra-amazon region	Active detection	Vivax	Less than 10,000mm³
New infections (control group)	1	0	Male	2	00 to 04	Not applicable	Indigenous	NA	Rural	Others	Yes	Autochthonous from extra-amazon region	Active detection	Vivax	Less than 10,000mm³
New infections (control group)	1	0	Male	2	00 to 04	Not applicable	Indigenous	NA	Rural	Others	Yes	Autochthonous from extra-amazon region	Active detection	Vivax	Less than 10,000mm³
New infections (control group)	1	0	Male	13	10 to 19	Not applicable	Indigenous	1 to 4 years	Rural	Others	Yes	Autochthonous from extra-amazon region	Active detection	Vivax	Less than 10,000mm³
New infections (control group)	1	0	Male	7	05 to 09	Not applicable	Indigenous	1 to 4 years	Rural	Others	Yes	Autochthonous from extra-amazon region	Active detection	Vivax	Less than 10,000mm³
New infections (control group)	1	0	Male	42	40 to 59	Not applicable	Indigenous	1 to 4 years	Rural	Others	Yes	Autochthonous from extra-amazon region	Active detection	Vivax	Less than 10,000mm³
New infections (control group)	1	0	Male	6	05 to 09	Not applicable	Indigenous	NA	Rural	Others	Yes	Autochthonous from extra-amazon region	Active detection	Vivax	Less than 10,000mm³
New infections (control group)	1	0	Male	1	00 to 04	Not applicable	Indigenous	NA	Rural	Others	Yes	Autochthonous from extra-amazon region	Active detection	Vivax	Less than 10,000mm³
New infections (control group)	1	0	Male	11	10 to 19	Not applicable	Indigenous	1 to 4 years	Rural	Others	Yes	Autochthonous from extra-amazon region	Active detection	Vivax	Less than 10,000mm³
New infections (control group)	1	0	Male	58	40 to 59	Not applicable	Indigenous	1 to 4 years	Rural	Others	Yes	Autochthonous from extra-amazon region	Active detection	Vivax	Less than 10,000mm³
New infections (control group)	1	0	Male	10	10 to 19	Not applicable	Indigenous	Illiterate	Rural	Rural activities	Yes	Imported from another country	Passive detection	Vivax	Less than 10,000mm³
New infections (control group)	1	0	Male	28	20 to 39	Not applicable	Indigenous	NA	Rural	Rural activities	Yes	Autochthonous from extra-amazon region	Passive detection	Vivax	Less than 10,000mm³
New infections (control group)	1	0	Male	79	Over 60	Not applicable	Indigenous	1 to 4 years	Rural	Rural activities	Yes	NA	Passive detection	Vivax	Less than 10,000mm³
New infections (control group)	1	0	Male	51	40 to 59	Not applicable	Indigenous	Illiterate	Rural	Rural activities	Yes	Imported from the Brazilian endemic region	Passive detection	Vivax	Less than 10,000mm³
New infections (control group)	1	0	Male	31	20 to 39	Not applicable	Indigenous	NA	Rural	Tourism or Travel	Yes	Imported from the Brazilian endemic region	Passive detection	Vivax	Less than 10,000mm³
New infections (control group)	1	0	Male	24	20 to 39	Not applicable	Indigenous	9 to 11 years	Rural	Tourism or Travel	Yes	Imported from the Brazilian endemic region	Passive detection	Vivax	Less than 10,000mm³
New infections (control group)	1	0	Male	21	20 to 39	Not applicable	Indigenous	5 to 8 years	Rural	Tourism or Travel	Yes	Imported from another country	Active detection	Vivax	Less than 10,000mm³
New infections (control group)	1	0	Male	28	20 to 39	Not applicable	Indigenous	1 to 4 years	Urban	Rural activities	Yes	Imported from another country	Passive detection	Vivax	Less than 10,000mm³
New infections (control group)	1	0	Male	49	40 to 59	Not applicable	Indigenous	Over 12 years	Urban	Others	Yes	Imported from the Brazilian endemic region	Passive detection	Mixed	Over 10,000mm³
New infections (control group)	1	0	Male	31	20 to 39	Not applicable	Indigenous	Over 12 years	Urban	Others	Yes	Imported from the Brazilian endemic region	Passive detection	Vivax	Less than 10,000mm³
New infections (control group)	1	0	Male	33	20 to 39	Not applicable	Indigenous	5 to 8 years	Urban	Others	Yes	Imported from the Brazilian endemic region	Active detection	Vivax	Less than 10,000mm³
New infections (control group)	1	0	Male	18	10 to 19	Not applicable	Indigenous	9 to 11 years	Urban	NA	Yes	Imported from the Brazilian endemic region	Passive detection	Vivax	Less than 10,000mm³
New infections (control group)	1	0	Male	45	40 to 59	Not applicable	Indigenous	9 to 11 years	Urban	Others	Yes	Imported from the Brazilian endemic region	Passive detection	Mixed	Over 10,000mm³
New infections (control group)	1	0	Male	66	Over 60	Not applicable	Indigenous	NA	Urban	Mining	Yes	Imported from the Brazilian endemic region	Active detection	Vivax	Less than 10,000mm³
New infections (control group)	1	0	Male	21	20 to 39	Not applicable	Indigenous	NA	Urban	Others	Assymptomatic	Autochthonous from extra-amazon region	Active detection	Vivax	Less than 10,000mm³
New infections (control group)	1	0	Male	44	40 to 59	Not applicable	Indigenous	NA	Urban	Others	Yes	NA	Active detection	Vivax	Less than 10,000mm³
New infections (control group)	1	0	Male	1	00 to 04	Not applicable	Indigenous	NA	Urban	Tourism or Travel	Yes	Imported from the Brazilian endemic region	Passive detection	Vivax	Less than 10,000mm³
New infections (control group)	1	0	Male	46	40 to 59	Not applicable	NA	NA	NA	Rural activities	Yes	Imported from the Brazilian endemic region	search for malaria relapse	Vivax	Less than 10,000mm³
New infections (control group)	1	0	Male	44	40 to 59	Not applicable	NA	NA	NA	Rural activities	Yes	Imported from the Brazilian endemic region	Active detection	Vivax	Over 10,000mm³
New infections (control group)	1	0	Male	52	40 to 59	Not applicable	NA	NA	NA	Driver	Yes	Imported from the Brazilian endemic region	Passive detection	Vivax	Less than 10,000mm³
New infections (control group)	1	0	Male	37	20 to 39	Not applicable	NA	NA	NA	Mining	Yes	Imported from the Brazilian endemic region	Active detection	Vivax	Less than 10,000mm³
New infections (control group)	1	0	Male	41	40 to 59	Not applicable	NA	NA	NA	Mining	Yes	Imported from the Brazilian endemic region	Passive detection	Vivax	Less than 10,000mm³
New infections (control group)	1	0	Male	38	20 to 39	Not applicable	NA	NA	NA	Mining	Yes	Imported from the Brazilian endemic region	Passive detection	Vivax	Less than 10,000mm³
New infections (control group)	1	0	Male	42	40 to 59	Not applicable	NA	NA	NA	Driver	Yes	NA	search for malaria relapse	Vivax	Less than 10,000mm³
New infections (control group)	1	0	Male	40	40 to 59	Not applicable	NA	NA	NA	NA	Yes	Imported from the Brazilian endemic region	Passive detection	Vivax	Over 10,000mm³
New infections (control group)	1	0	Male	43	40 to 59	Not applicable	NA	NA	NA	NA	Yes	Autochthonous from extra-amazon region	Passive detection	Vivax	Over 10,000mm³
New infections (control group)	1	0	Male	39	20 to 39	Not applicable	NA	NA	NA	Others	Yes	Autochthonous from extra-amazon region	Passive detection	Vivax	Less than 10,000mm³
New infections (control group)	1	0	Male	63	Over 60	Not applicable	NA	NA	NA	Others	Yes	Imported from another country	Passive detection	Vivax	Less than 10,000mm³
New infections (control group)	1	0	Male	25	20 to 39	Not applicable	NA	NA	NA	Others	Yes	Autochthonous from extra-amazon region	Passive detection	Vivax	Less than 10,000mm³
New infections (control group)	1	0	Male	3	00 to 04	Not applicable	NA	NA	NA	Others	Yes	Imported from the Brazilian endemic region	Passive detection	Vivax	Less than 10,000mm³
New infections (control group)	1	0	Male	32	20 to 39	Not applicable	NA	NA	NA	Others	Yes	NA	Passive detection	Vivax	Less than 10,000mm³
New infections (control group)	1	0	Male	30	20 to 39	Not applicable	NA	NA	NA	Others	Yes	Imported from the Brazilian endemic region	Passive detection	Vivax	Less than 10,000mm³
New infections (control group)	1	0	Male	60	Over 60	Not applicable	NA	NA	NA	Others	Yes	Imported from the Brazilian endemic region	Passive detection	Vivax	Less than 10,000mm³
New infections (control group)	1	0	Male	35	20 to 39	Not applicable	NA	NA	NA	Others	Yes	Autochthonous from extra-amazon region	Active detection	Vivax	Less than 10,000mm³
New infections (control group)	1	0	Male	31	20 to 39	Not applicable	NA	NA	NA	Others	Yes	Imported from the Brazilian endemic region	Active detection	Vivax	Less than 10,000mm³
New infections (control group)	1	0	Male	42	40 to 59	Not applicable	NA	NA	NA	Others	Yes	Imported from another country	Active detection	Vivax	Less than 10,000mm³
New infections (control group)	1	0	Male	33	20 to 39	Not applicable	NA	NA	NA	Rural activities	Yes	Imported from the Brazilian endemic region	Passive detection	Vivax	Less than 10,000mm³
New infections (control group)	1	0	Male	20	20 to 39	Not applicable	NA	NA	NA	Rural activities	Yes	NA	Passive detection	Vivax	Over 10,000mm³
New infections (control group)	1	0	Male	63	Over 60	Not applicable	NA	NA	NA	Rural activities	Yes	NA	Passive detection	Vivax	Less than 10,000mm³
New infections (control group)	1	0	Male	28	20 to 39	Not applicable	NA	NA	NA	Tourism or Travel	Yes	Imported from the Brazilian endemic region	Passive detection	Vivax	Less than 10,000mm³
New infections (control group)	1	0	Male	34	20 to 39	Not applicable	NA	NA	NA	Tourism or Travel	Yes	NA	Passive detection	Vivax	Less than 10,000mm³
New infections (control group)	1	0	Male	60	Over 60	Not applicable	NA	NA	NA	Tourism or Travel	Yes	Imported from the Brazilian endemic region	Passive detection	Vivax	Less than 10,000mm³
New infections (control group)	1	0	Male	27	20 to 39	Not applicable	NA	NA	NA	Tourism or Travel	Yes	Imported from another country	Passive detection	Vivax	Over 10,000mm³
New infections (control group)	1	0	Male	38	20 to 39	Not applicable	NA	NA	NA	Tourism or Travel	Yes	Imported from the Brazilian endemic region	Passive detection	Vivax	Over 10,000mm³
New infections (control group)	1	0	Male	14	10 to 19	Not applicable	NA	5 to 8 years	NA	Tourism or Travel	Yes	Imported from the Brazilian endemic region	Passive detection	Vivax	Over 10,000mm³
New infections (control group)	1	0	Male	23	20 to 39	Not applicable	NA	NA	NA	Tourism or Travel	Yes	Imported from another country	Active detection	Vivax	Less than 10,000mm³
New infections (control group)	1	0	Male	18	10 to 19	Not applicable	NA	NA	NA	Tourism or Travel	Yes	Imported from another country	Active detection	Vivax	Less than 10,000mm³
New infections (control group)	1	0	Male	34	20 to 39	Not applicable	NA	NA	NA	Tourism or Travel	Yes	NA	Active detection	Vivax	Less than 10,000mm³
New infections (control group)	1	0	Male	16	10 to 19	Not applicable	NA	NA	NA	Tourism or Travel	Yes	NA	Active detection	Vivax	Less than 10,000mm³
New infections (control group)	1	0	Male	24	20 to 39	Not applicable	NA	NA	NA	Tourism or Travel	Yes	NA	Active detection	Vivax	Less than 10,000mm³
New infections (control group)	1	0	Male	62	Over 60	Not applicable	NA	NA	NA	Tourism or Travel	Yes	NA	Active detection	Vivax	Less than 10,000mm³
New infections (control group)	1	0	Male	66	Over 60	Not applicable	NA	NA	Rural	Rural activities	Assymptomatic	Imported from the Brazilian endemic region	search for malaria relapse	Mixed	Over 10,000mm³
New infections (control group)	1	0	Male	49	40 to 59	Not applicable	NA	NA	Rural	Rural activities	Yes	Imported from another country	search for malaria relapse	Vivax	Less than 10,000mm³
New infections (control group)	1	0	Male	30	20 to 39	Not applicable	NA	NA	Rural	Rural activities	Yes	NA	Active detection	Vivax	Less than 10,000mm³
New infections (control group)	1	0	Male	18	10 to 19	Not applicable	NA	NA	Rural	Rural activities	Yes	Imported from the Brazilian endemic region	Active detection	Vivax	Over 10,000mm³
New infections (control group)	1	0	Male	36	20 to 39	Not applicable	NA	NA	Rural	Driver	Yes	Imported from the Brazilian endemic region	Passive detection	Vivax	Less than 10,000mm³
New infections (control group)	1	0	Male	34	20 to 39	Not applicable	NA	5 to 8 years	Rural	Driver	Yes	NA	Passive detection	Vivax	Over 10,000mm³
New infections (control group)	1	0	Male	31	20 to 39	Not applicable	NA	1 to 4 years	Rural	Mining	Yes	Imported from the Brazilian endemic region	Active detection	Vivax	Less than 10,000mm³
New infections (control group)	1	0	Male	20	20 to 39	Not applicable	NA	9 to 11 years	Rural	Mining	Yes	Imported from the Brazilian endemic region	search for malaria relapse	Vivax	Less than 10,000mm³
New infections (control group)	1	0	Male	37	20 to 39	Not applicable	NA	NA	Rural	NA	Yes	Imported from another country	Active detection	Vivax	Less than 10,000mm³
New infections (control group)	1	0	Male	37	20 to 39	Not applicable	NA	NA	Rural	NA	Yes	Imported from another country	Active detection	Vivax	Less than 10,000mm³
New infections (control group)	1	0	Male	27	20 to 39	Not applicable	NA	NA	Rural	NA	Yes	Imported from another country	Active detection	Vivax	Less than 10,000mm³
New infections (control group)	1	0	Male	32	20 to 39	Not applicable	NA	NA	Rural	NA	Yes	Imported from another country	Active detection	Vivax	Less than 10,000mm³
New infections (control group)	1	0	Male	44	40 to 59	Not applicable	NA	NA	Rural	NA	Yes	Imported from another country	Active detection	Vivax	Less than 10,000mm³
New infections (control group)	1	0	Male	20	20 to 39	Not applicable	NA	NA	Rural	NA	Yes	Imported from the Brazilian endemic region	Active detection	Vivax	Less than 10,000mm³
New infections (control group)	1	0	Male	33	20 to 39	Not applicable	NA	NA	Rural	NA	Yes	Imported from another country	Active detection	Vivax	Less than 10,000mm³
New infections (control group)	1	0	Male	58	40 to 59	Not applicable	NA	NA	Rural	NA	Yes	Imported from the Brazilian endemic region	Active detection	Vivax	Less than 10,000mm³
New infections (control group)	1	0	Male	46	40 to 59	Not applicable	NA	NA	Rural	NA	Yes	Imported from the Brazilian endemic region	Passive detection	Vivax	Less than 10,000mm³
New infections (control group)	1	0	Male	31	20 to 39	Not applicable	NA	NA	Rural	NA	Yes	Imported from the Brazilian endemic region	Passive detection	Vivax	Less than 10,000mm³
New infections (control group)	1	0	Male	38	20 to 39	Not applicable	NA	NA	Rural	NA	Yes	Imported from another country	Active detection	Vivax	Less than 10,000mm³
New infections (control group)	1	0	Male	43	40 to 59	Not applicable	NA	NA	Rural	NA	Yes	Imported from another country	Active detection	Vivax	Less than 10,000mm³
New infections (control group)	1	0	Male	0	00 to 04	Not applicable	NA	NA	Rural	NA	Yes	Imported from another country	Active detection	Vivax	Less than 10,000mm³
New infections (control group)	1	0	Male	69	Over 60	Not applicable	NA	NA	Rural	Others	Yes	Autochthonous from extra-amazon region	Passive detection	Vivax	Less than 10,000mm³
New infections (control group)	1	0	Male	58	40 to 59	Not applicable	NA	NA	Rural	Others	Yes	Imported from the Brazilian endemic region	Passive detection	Mixed	Less than 10,000mm³
New infections (control group)	1	0	Male	4	00 to 04	Not applicable	NA	NA	Rural	Others	Yes	Autochthonous from extra-amazon region	Passive detection	Vivax	Less than 10,000mm³
New infections (control group)	1	0	Male	69	Over 60	Not applicable	NA	NA	Rural	Others	Yes	NA	Active detection	Vivax	Less than 10,000mm³
New infections (control group)	1	0	Male	57	40 to 59	Not applicable	NA	NA	Rural	Rural activities	Yes	Imported from the Brazilian endemic region	Passive detection	Vivax	Less than 10,000mm³
New infections (control group)	1	0	Male	49	40 to 59	Not applicable	NA	NA	Rural	Rural activities	Yes	Imported from the Brazilian endemic region	Passive detection	Vivax	Less than 10,000mm³
New infections (control group)	1	0	Male	31	20 to 39	Not applicable	NA	NA	Rural	Rural activities	Assymptomatic	Autochthonous from extra-amazon region	Passive detection	Vivax	Less than 10,000mm³
New infections (control group)	1	0	Male	61	Over 60	Not applicable	NA	NA	Rural	Rural activities	Yes	Autochthonous from extra-amazon region	Passive detection	Vivax	Less than 10,000mm³
New infections (control group)	1	0	Male	22	20 to 39	Not applicable	NA	NA	Rural	Rural activities	Yes	Autochthonous from extra-amazon region	Passive detection	Vivax	Less than 10,000mm³
New infections (control group)	1	0	Male	32	20 to 39	Not applicable	NA	1 to 4 years	Rural	Rural activities	Yes	Autochthonous from extra-amazon region	Passive detection	Vivax	Less than 10,000mm³
New infections (control group)	1	0	Male	18	10 to 19	Not applicable	NA	NA	Rural	Rural activities	Yes	Autochthonous from extra-amazon region	Passive detection	Vivax	Less than 10,000mm³
New infections (control group)	1	0	Male	29	20 to 39	Not applicable	NA	NA	Rural	Rural activities	Yes	Autochthonous from extra-amazon region	Passive detection	Vivax	Less than 10,000mm³
New infections (control group)	1	0	Male	35	20 to 39	Not applicable	NA	NA	Rural	Rural activities	Yes	Autochthonous from extra-amazon region	Passive detection	Vivax	Less than 10,000mm³
New infections (control group)	1	0	Male	33	20 to 39	Not applicable	NA	NA	Rural	Rural activities	Yes	Autochthonous from extra-amazon region	Passive detection	Vivax	Less than 10,000mm³
New infections (control group)	1	0	Male	36	20 to 39	Not applicable	NA	1 to 4 years	Urban	Mining	Yes	Imported from another country	Active detection	Vivax	Less than 10,000mm³
New infections (control group)	1	0	Male	28	20 to 39	Not applicable	NA	1 to 4 years	Urban	Mining	Yes	Imported from the Brazilian endemic region	Passive detection	Vivax	Less than 10,000mm³
New infections (control group)	1	0	Male	7	05 to 09	Not applicable	NA	1 to 4 years	Urban	Rural activities	Yes	Autochthonous from extra-amazon region	Passive detection	Vivax	Less than 10,000mm³
New infections (control group)	1	0	Male	7	05 to 09	Not applicable	NA	1 to 4 years	Urban	Tourism or Travel	Yes	Autochthonous from extra-amazon region	Passive detection	Vivax	Less than 10,000mm³
New infections (control group)	1	0	Male	36	20 to 39	Not applicable	NA	Over 12 years	Urban	Driver	Yes	Imported from the Brazilian endemic region	Passive detection	Vivax	Less than 10,000mm³
New infections (control group)	1	0	Male	40	40 to 59	Not applicable	NA	Over 12 years	Urban	Mining	Yes	Autochthonous from extra-amazon region	Passive detection	Vivax	Less than 10,000mm³
New infections (control group)	1	0	Male	38	20 to 39	Not applicable	NA	Over 12 years	Urban	NA	Yes	Autochthonous from extra-amazon region	Passive detection	Vivax	Less than 10,000mm³
New infections (control group)	1	0	Male	28	20 to 39	Not applicable	NA	Over 12 years	Urban	NA	Yes	Imported from the Brazilian endemic region	Passive detection	Vivax	Less than 10,000mm³
New infections (control group)	1	0	Male	24	20 to 39	Not applicable	NA	Over 12 years	Urban	Others	Yes	Imported from the Brazilian endemic region	Passive detection	Vivax	Less than 10,000mm³
New infections (control group)	1	0	Male	20	20 to 39	Not applicable	NA	Over 12 years	Urban	Others	Yes	Imported from the Brazilian endemic region	Passive detection	Vivax	Over 10,000mm³
New infections (control group)	1	0	Male	54	40 to 59	Not applicable	NA	Over 12 years	Urban	Others	Yes	NA	Passive detection	Vivax	Less than 10,000mm³
New infections (control group)	1	0	Male	27	20 to 39	Not applicable	NA	Over 12 years	Urban	Others	Yes	Imported from the Brazilian endemic region	Passive detection	Vivax	Less than 10,000mm³
New infections (control group)	1	0	Male	53	40 to 59	Not applicable	NA	Over 12 years	Urban	Others	Yes	Autochthonous from extra-amazon region	Passive detection	Vivax	Less than 10,000mm³
New infections (control group)	1	0	Male	32	20 to 39	Not applicable	NA	Over 12 years	Urban	Others	Yes	Imported from the Brazilian endemic region	Passive detection	Vivax	Over 10,000mm³
New infections (control group)	1	0	Male	49	40 to 59	Not applicable	NA	Over 12 years	Urban	Others	Yes	Imported from the Brazilian endemic region	Passive detection	Vivax	Less than 10,000mm³
New infections (control group)	1	0	Male	39	20 to 39	Not applicable	NA	Over 12 years	Urban	Others	Yes	Imported from the Brazilian endemic region	Passive detection	Vivax	Less than 10,000mm³
New infections (control group)	1	0	Male	69	Over 60	Not applicable	NA	Over 12 years	Urban	Others	Yes	Imported from the Brazilian endemic region	Passive detection	Vivax	Less than 10,000mm³
New infections (control group)	1	0	Male	59	40 to 59	Not applicable	NA	Over 12 years	Urban	Rural activities	Yes	Imported from another country	Passive detection	Vivax	Less than 10,000mm³
New infections (control group)	1	0	Male	52	40 to 59	Not applicable	NA	Over 12 years	Urban	Tourism or Travel	Yes	Autochthonous from extra-amazon region	Passive detection	Vivax	Less than 10,000mm³
New infections (control group)	1	0	Male	49	40 to 59	Not applicable	NA	Over 12 years	Urban	Tourism or Travel	Yes	Autochthonous from extra-amazon region	Passive detection	Vivax	Less than 10,000mm³
New infections (control group)	1	0	Male	40	40 to 59	Not applicable	NA	Over 12 years	Urban	Tourism or Travel	Yes	Autochthonous from extra-amazon region	Passive detection	Vivax	Less than 10,000mm³
New infections (control group)	1	0	Male	52	40 to 59	Not applicable	NA	Over 12 years	Urban	Tourism or Travel	Yes	Autochthonous from extra-amazon region	Passive detection	Vivax	Less than 10,000mm³
New infections (control group)	1	0	Male	44	40 to 59	Not applicable	NA	Over 12 years	Urban	Tourism or Travel	Yes	Autochthonous from extra-amazon region	Passive detection	Vivax	Less than 10,000mm³
New infections (control group)	1	0	Male	59	40 to 59	Not applicable	NA	Over 12 years	Urban	Tourism or Travel	Yes	Autochthonous from extra-amazon region	Passive detection	Vivax	Less than 10,000mm³
New infections (control group)	1	0	Male	39	20 to 39	Not applicable	NA	Over 12 years	Urban	Tourism or Travel	Yes	Autochthonous from extra-amazon region	Passive detection	Vivax	Less than 10,000mm³
New infections (control group)	1	0	Male	29	20 to 39	Not applicable	NA	Over 12 years	Urban	Tourism or Travel	Yes	Imported from another country	Passive detection	Vivax	Less than 10,000mm³
New infections (control group)	1	0	Male	23	20 to 39	Not applicable	NA	Over 12 years	Urban	Tourism or Travel	Yes	Autochthonous from extra-amazon region	Passive detection	Vivax	Less than 10,000mm³
New infections (control group)	1	0	Male	31	20 to 39	Not applicable	NA	Over 12 years	Urban	Tourism or Travel	Yes	Imported from the Brazilian endemic region	Passive detection	Vivax	Less than 10,000mm³
New infections (control group)	1	0	Male	52	40 to 59	Not applicable	NA	Over 12 years	Urban	Tourism or Travel	Yes	Autochthonous from extra-amazon region	Passive detection	Vivax	Less than 10,000mm³
New infections (control group)	1	0	Male	52	40 to 59	Not applicable	NA	Over 12 years	Urban	Tourism or Travel	Yes	Autochthonous from extra-amazon region	Passive detection	Vivax	Less than 10,000mm³
New infections (control group)	1	0	Male	56	40 to 59	Not applicable	NA	Over 12 years	Urban	Tourism or Travel	Yes	Imported from the Brazilian endemic region	Passive detection	Vivax	Less than 10,000mm³
New infections (control group)	1	0	Male	28	20 to 39	Not applicable	NA	Over 12 years	Urban	Tourism or Travel	Yes	Autochthonous from extra-amazon region	Passive detection	Vivax	Less than 10,000mm³
New infections (control group)	1	0	Male	35	20 to 39	Not applicable	NA	Over 12 years	Urban	Tourism or Travel	Yes	Autochthonous from extra-amazon region	Passive detection	Vivax	Less than 10,000mm³
New infections (control group)	1	0	Male	33	20 to 39	Not applicable	NA	Over 12 years	Urban	Tourism or Travel	Yes	Autochthonous from extra-amazon region	Passive detection	Vivax	Less than 10,000mm³
New infections (control group)	1	0	Male	46	40 to 59	Not applicable	NA	Over 12 years	Urban	Tourism or Travel	Yes	Autochthonous from extra-amazon region	Passive detection	Vivax	Less than 10,000mm³
New infections (control group)	1	0	Male	54	40 to 59	Not applicable	NA	Over 12 years	Urban	Tourism or Travel	Yes	Autochthonous from extra-amazon region	Passive detection	Vivax	Less than 10,000mm³
New infections (control group)	1	0	Male	38	20 to 39	Not applicable	NA	Over 12 years	Urban	Tourism or Travel	Yes	Imported from the Brazilian endemic region	Passive detection	Vivax	Less than 10,000mm³
New infections (control group)	1	0	Male	40	40 to 59	Not applicable	NA	Over 12 years	Urban	Tourism or Travel	Yes	Autochthonous from extra-amazon region	Passive detection	Vivax	Less than 10,000mm³
New infections (control group)	1	0	Male	37	20 to 39	Not applicable	NA	Over 12 years	Urban	Tourism or Travel	Yes	Imported from the Brazilian endemic region	Passive detection	Vivax	Less than 10,000mm³
New infections (control group)	1	0	Male	34	20 to 39	Not applicable	NA	Over 12 years	Urban	Tourism or Travel	Yes	Imported from the Brazilian endemic region	Passive detection	Vivax	Less than 10,000mm³
New infections (control group)	1	0	Male	32	20 to 39	Not applicable	NA	Over 12 years	Urban	Tourism or Travel	Yes	NA	Passive detection	Vivax	Less than 10,000mm³
New infections (control group)	1	0	Male	19	10 to 19	Not applicable	NA	Over 12 years	Urban	Tourism or Travel	Yes	Imported from the Brazilian endemic region	Active detection	Vivax	Less than 10,000mm³
New infections (control group)	1	0	Male	23	20 to 39	Not applicable	NA	Over 12 years	Urban	Tourism or Travel	Yes	NA	search for malaria relapse	Vivax	Less than 10,000mm³
New infections (control group)	1	0	Male	46	40 to 59	Not applicable	NA	Over 12 years	Urban	Tourism or Travel	Yes	Autochthonous from extra-amazon region	Active detection	Vivax	Less than 10,000mm³
New infections (control group)	1	0	Male	35	20 to 39	Not applicable	NA	Over 12 years	Urban	Tourism or Travel	Yes	Autochthonous from extra-amazon region	Active detection	Vivax	Less than 10,000mm³
New infections (control group)	1	0	Male	26	20 to 39	Not applicable	NA	Over 12 years	Urban	Tourism or Travel	Yes	Autochthonous from extra-amazon region	Active detection	Vivax	Less than 10,000mm³
New infections (control group)	1	0	Male	30	20 to 39	Not applicable	NA	Over 12 years	Urban	Tourism or Travel	Yes	Imported from the Brazilian endemic region	Active detection	Vivax	Less than 10,000mm³
New infections (control group)	1	0	Male	29	20 to 39	Not applicable	NA	5 to 8 years	Urban	Construction of roads and dams	Yes	Imported from the Brazilian endemic region	Passive detection	Vivax	Less than 10,000mm³
New infections (control group)	1	0	Male	22	20 to 39	Not applicable	NA	5 to 8 years	Urban	Mining	Yes	Imported from another country	Passive detection	Vivax	Over 10,000mm³
New infections (control group)	1	0	Male	48	40 to 59	Not applicable	NA	5 to 8 years	Urban	Mining	Yes	Imported from the Brazilian endemic region	Passive detection	Vivax	Less than 10,000mm³
New infections (control group)	1	0	Male	45	40 to 59	Not applicable	NA	5 to 8 years	Urban	NA	Yes	Imported from the Brazilian endemic region	Active detection	Vivax	Less than 10,000mm³
New infections (control group)	1	0	Male	24	20 to 39	Not applicable	NA	5 to 8 years	Urban	NA	Yes	Imported from the Brazilian endemic region	Passive detection	Vivax	Less than 10,000mm³
New infections (control group)	1	0	Male	32	20 to 39	Not applicable	NA	5 to 8 years	Urban	NA	Yes	Imported from the Brazilian endemic region	Passive detection	Vivax	Less than 10,000mm³
New infections (control group)	1	0	Male	63	Over 60	Not applicable	NA	5 to 8 years	Urban	Others	Yes	Imported from the Brazilian endemic region	Passive detection	Vivax	Over 10,000mm³
New infections (control group)	1	0	Male	51	40 to 59	Not applicable	NA	5 to 8 years	Urban	Others	Yes	Imported from another country	Passive detection	Vivax	Over 10,000mm³
New infections (control group)	1	0	Male	46	40 to 59	Not applicable	NA	5 to 8 years	Urban	Others	Yes	Imported from the Brazilian endemic region	Passive detection	Vivax	Less than 10,000mm³
New infections (control group)	1	0	Male	14	10 to 19	Not applicable	NA	5 to 8 years	Urban	Others	Yes	Autochthonous from extra-amazon region	Passive detection	Vivax	Less than 10,000mm³
New infections (control group)	1	0	Male	35	20 to 39	Not applicable	NA	5 to 8 years	Urban	Rural activities	Yes	Imported from the Brazilian endemic region	Passive detection	Vivax	Less than 10,000mm³
New infections (control group)	1	0	Male	45	40 to 59	Not applicable	NA	5 to 8 years	Urban	Tourism or Travel	Yes	Imported from the Brazilian endemic region	Passive detection	Vivax	Less than 10,000mm³
New infections (control group)	1	0	Male	21	20 to 39	Not applicable	NA	5 to 8 years	Urban	Tourism or Travel	Yes	Imported from the Brazilian endemic region	Passive detection	Vivax	Less than 10,000mm³
New infections (control group)	1	0	Male	56	40 to 59	Not applicable	NA	5 to 8 years	Urban	Tourism or Travel	Yes	Imported from the Brazilian endemic region	Passive detection	Vivax	Less than 10,000mm³
New infections (control group)	1	0	Male	54	40 to 59	Not applicable	NA	5 to 8 years	Urban	Tourism or Travel	Yes	Imported from the Brazilian endemic region	Passive detection	Vivax	Less than 10,000mm³
New infections (control group)	1	0	Male	11	10 to 19	Not applicable	NA	5 to 8 years	Urban	Tourism or Travel	Assymptomatic	Autochthonous from extra-amazon region	Passive detection	Vivax	Less than 10,000mm³
New infections (control group)	1	0	Male	13	10 to 19	Not applicable	NA	5 to 8 years	Urban	Tourism or Travel	Yes	Imported from the Brazilian endemic region	search for malaria relapse	Vivax	Less than 10,000mm³
New infections (control group)	1	0	Male	37	20 to 39	Not applicable	NA	9 to 11 years	Urban	Mining	Yes	Imported from another country	Passive detection	Vivax	Over 10,000mm³
New infections (control group)	1	0	Male	33	20 to 39	Not applicable	NA	9 to 11 years	Urban	NA	Yes	Imported from the Brazilian endemic region	Passive detection	Vivax	Less than 10,000mm³
New infections (control group)	1	0	Male	53	40 to 59	Not applicable	NA	9 to 11 years	Urban	NA	Assymptomatic	Imported from the Brazilian endemic region	Active detection	Vivax	Less than 10,000mm³
New infections (control group)	1	0	Male	33	20 to 39	Not applicable	NA	9 to 11 years	Urban	Others	Yes	Imported from the Brazilian endemic region	Passive detection	Vivax	Less than 10,000mm³
New infections (control group)	1	0	Male	27	20 to 39	Not applicable	NA	9 to 11 years	Urban	Others	Yes	Imported from the Brazilian endemic region	Passive detection	Vivax	Over 10,000mm³
New infections (control group)	1	0	Male	48	40 to 59	Not applicable	NA	9 to 11 years	Urban	Others	Yes	Autochthonous from extra-amazon region	Passive detection	Vivax	Less than 10,000mm³
New infections (control group)	1	0	Male	40	40 to 59	Not applicable	NA	9 to 11 years	Urban	Others	Yes	Autochthonous from extra-amazon region	Passive detection	Vivax	Less than 10,000mm³
New infections (control group)	1	0	Male	42	40 to 59	Not applicable	NA	9 to 11 years	Urban	Others	Yes	Imported from the Brazilian endemic region	Passive detection	Vivax	Over 10,000mm³
New infections (control group)	1	0	Male	40	40 to 59	Not applicable	NA	9 to 11 years	Urban	Others	Yes	Imported from the Brazilian endemic region	Passive detection	Vivax	Less than 10,000mm³
New infections (control group)	1	0	Male	26	20 to 39	Not applicable	NA	9 to 11 years	Urban	Others	Yes	NA	Passive detection	Mixed	Less than 10,000mm³
New infections (control group)	1	0	Male	54	40 to 59	Not applicable	NA	9 to 11 years	Urban	Rural activities	Yes	Imported from another country	Passive detection	Vivax	Less than 10,000mm³
New infections (control group)	1	0	Male	53	40 to 59	Not applicable	NA	9 to 11 years	Urban	Rural activities	Yes	Autochthonous from extra-amazon region	Passive detection	Vivax	Less than 10,000mm³
New infections (control group)	1	0	Male	44	40 to 59	Not applicable	NA	9 to 11 years	Urban	Tourism or Travel	Yes	Autochthonous from extra-amazon region	Passive detection	Vivax	Less than 10,000mm³
New infections (control group)	1	0	Male	37	20 to 39	Not applicable	NA	9 to 11 years	Urban	Tourism or Travel	Yes	Imported from the Brazilian endemic region	Passive detection	Vivax	Over 10,000mm³
New infections (control group)	1	0	Male	27	20 to 39	Not applicable	NA	9 to 11 years	Urban	Tourism or Travel	Yes	Imported from the Brazilian endemic region	Active detection	Vivax	Less than 10,000mm³
New infections (control group)	1	0	Male	38	20 to 39	Not applicable	NA	NA	Urban	Rural activities	Yes	Imported from the Brazilian endemic region	search for malaria relapse	Vivax	Less than 10,000mm³
New infections (control group)	1	0	Male	26	20 to 39	Not applicable	NA	NA	Urban	Rural activities	Yes	Imported from the Brazilian endemic region	Active detection	Vivax	Less than 10,000mm³
New infections (control group)	1	0	Male	47	40 to 59	Not applicable	NA	NA	Urban	Rural activities	Yes	Imported from the Brazilian endemic region	Active detection	Vivax	Less than 10,000mm³
New infections (control group)	1	0	Male	30	20 to 39	Not applicable	NA	NA	Urban	Rural activities	Yes	Imported from the Brazilian endemic region	Active detection	Vivax	Less than 10,000mm³
New infections (control group)	1	0	Male	68	Over 60	Not applicable	NA	NA	Urban	Rural activities	Yes	Imported from another country	Active detection	Mixed	Less than 10,000mm³
New infections (control group)	1	0	Male	57	40 to 59	Not applicable	NA	NA	Urban	Rural activities	Yes	Autochthonous from extra-amazon region	Active detection	Vivax	Less than 10,000mm³
New infections (control group)	1	0	Male	42	40 to 59	Not applicable	NA	NA	Urban	Construction of roads and dams	Yes	NA	Active detection	Vivax	Over 10,000mm³
New infections (control group)	1	0	Male	24	20 to 39	Not applicable	NA	NA	Urban	Construction of roads and dams	Yes	Imported from another country	Active detection	Vivax	Less than 10,000mm³
New infections (control group)	1	0	Male	21	20 to 39	Not applicable	NA	NA	Urban	Construction of roads and dams	Yes	Imported from the Brazilian endemic region	Active detection	Vivax	Less than 10,000mm³
New infections (control group)	1	0	Male	41	40 to 59	Not applicable	NA	NA	Urban	Construction of roads and dams	Yes	Imported from the Brazilian endemic region	Passive detection	Vivax	Less than 10,000mm³
New infections (control group)	1	0	Male	31	20 to 39	Not applicable	NA	NA	Urban	Construction of roads and dams	Yes	NA	Passive detection	Vivax	Less than 10,000mm³
New infections (control group)	1	0	Male	36	20 to 39	Not applicable	NA	NA	Urban	Construction of roads and dams	Yes	Imported from the Brazilian endemic region	Passive detection	Vivax	Less than 10,000mm³
New infections (control group)	1	0	Male	32	20 to 39	Not applicable	NA	NA	Urban	Construction of roads and dams	Yes	Imported from the Brazilian endemic region	Passive detection	Mixed	Less than 10,000mm³
New infections (control group)	1	0	Male	30	20 to 39	Not applicable	NA	NA	Urban	Construction of roads and dams	Yes	Imported from the Brazilian endemic region	Passive detection	Vivax	Over 10,000mm³
New infections (control group)	1	0	Male	53	40 to 59	Not applicable	NA	NA	Urban	Construction of roads and dams	Yes	Imported from the Brazilian endemic region	Passive detection	Vivax	Over 10,000mm³
New infections (control group)	1	0	Male	29	20 to 39	Not applicable	NA	NA	Urban	Driver	Yes	Imported from the Brazilian endemic region	Passive detection	Mixed	Less than 10,000mm³
New infections (control group)	1	0	Male	42	40 to 59	Not applicable	NA	NA	Urban	Driver	Yes	Imported from the Brazilian endemic region	Passive detection	Vivax	Less than 10,000mm³
New infections (control group)	1	0	Male	27	20 to 39	Not applicable	NA	NA	Urban	Driver	Yes	Imported from the Brazilian endemic region	Passive detection	Vivax	Less than 10,000mm³
New infections (control group)	1	0	Male	51	40 to 59	Not applicable	NA	NA	Urban	Driver	Assymptomatic	NA	Passive detection	Vivax	Less than 10,000mm³
New infections (control group)	1	0	Male	49	40 to 59	Not applicable	NA	NA	Urban	Driver	Yes	Imported from the Brazilian endemic region	Passive detection	Vivax	Less than 10,000mm³
New infections (control group)	1	0	Male	40	40 to 59	Not applicable	NA	NA	Urban	Driver	Yes	Imported from the Brazilian endemic region	Passive detection	Vivax	Less than 10,000mm³
New infections (control group)	1	0	Male	33	20 to 39	Not applicable	NA	NA	Urban	Driver	Yes	NA	Passive detection	Vivax	Less than 10,000mm³
New infections (control group)	1	0	Male	31	20 to 39	Not applicable	NA	NA	Urban	Driver	Yes	Imported from another country	Passive detection	Vivax	Less than 10,000mm³
New infections (control group)	1	0	Male	51	40 to 59	Not applicable	NA	NA	Urban	Driver	Yes	NA	Passive detection	Vivax	Less than 10,000mm³
New infections (control group)	1	0	Male	21	20 to 39	Not applicable	NA	NA	Urban	Driver	Yes	Imported from the Brazilian endemic region	Passive detection	Vivax	Less than 10,000mm³
New infections (control group)	1	0	Male	38	20 to 39	Not applicable	NA	NA	Urban	Mining	Yes	Autochthonous from extra-amazon region	Active detection	Vivax	Less than 10,000mm³
New infections (control group)	1	0	Male	54	40 to 59	Not applicable	NA	NA	Urban	Mining	Yes	Imported from the Brazilian endemic region	search for malaria relapse	Mixed	Over 10,000mm³
New infections (control group)	1	0	Male	27	20 to 39	Not applicable	NA	NA	Urban	Mining	Yes	Imported from the Brazilian endemic region	Active detection	Mixed	Less than 10,000mm³
New infections (control group)	1	0	Male	35	20 to 39	Not applicable	NA	NA	Urban	Mining	Yes	Imported from the Brazilian endemic region	Active detection	Vivax	Less than 10,000mm³
New infections (control group)	1	0	Male	22	20 to 39	Not applicable	NA	NA	Urban	Mining	Yes	Autochthonous from extra-amazon region	Active detection	Vivax	Less than 10,000mm³
New infections (control group)	1	0	Male	30	20 to 39	Not applicable	NA	NA	Urban	Mining	Yes	Imported from another country	Passive detection	Mixed	Over 10,000mm³
New infections (control group)	1	0	Male	35	20 to 39	Not applicable	NA	NA	Urban	Mining	Yes	Imported from the Brazilian endemic region	Passive detection	Vivax	Less than 10,000mm³
New infections (control group)	1	0	Male	23	20 to 39	Not applicable	NA	NA	Urban	Mining	Yes	NA	Passive detection	Vivax	Less than 10,000mm³
New infections (control group)	1	0	Male	0	00 to 04	Not applicable	NA	NA	Urban	Mining	Yes	NA	Passive detection	Vivax	Less than 10,000mm³
New infections (control group)	1	0	Male	26	20 to 39	Not applicable	NA	NA	Urban	Mining	Yes	NA	Passive detection	Vivax	Less than 10,000mm³
New infections (control group)	1	0	Male	29	20 to 39	Not applicable	NA	NA	Urban	Mining	Yes	Imported from another country	Passive detection	Vivax	Less than 10,000mm³
New infections (control group)	1	0	Male	31	20 to 39	Not applicable	NA	NA	Urban	Mining	Yes	Imported from another country	Passive detection	Vivax	Less than 10,000mm³
New infections (control group)	1	0	Male	20	20 to 39	Not applicable	NA	NA	Urban	Mining	Yes	Imported from another country	Passive detection	Vivax	Less than 10,000mm³
New infections (control group)	1	0	Male	20	20 to 39	Not applicable	NA	NA	Urban	Mining	Yes	Imported from the Brazilian endemic region	Passive detection	Vivax	Less than 10,000mm³
New infections (control group)	1	0	Male	23	20 to 39	Not applicable	NA	NA	Urban	Mining	Yes	Imported from another country	Passive detection	Vivax	Less than 10,000mm³
New infections (control group)	1	0	Male	27	20 to 39	Not applicable	NA	NA	Urban	Mining	Yes	Imported from the Brazilian endemic region	Passive detection	Vivax	Less than 10,000mm³
New infections (control group)	1	0	Male	29	20 to 39	Not applicable	NA	NA	Urban	Mining	Yes	Imported from another country	Passive detection	Vivax	Less than 10,000mm³
New infections (control group)	1	0	Male	45	40 to 59	Not applicable	NA	NA	Urban	Mining	Yes	Imported from another country	Passive detection	Vivax	Less than 10,000mm³
New infections (control group)	1	0	Male	34	20 to 39	Not applicable	NA	NA	Urban	Mining	Yes	NA	Passive detection	Vivax	Less than 10,000mm³
New infections (control group)	1	0	Male	45	40 to 59	Not applicable	NA	NA	Urban	Mining	Yes	Imported from another country	Passive detection	Vivax	Less than 10,000mm³
New infections (control group)	1	0	Male	19	10 to 19	Not applicable	NA	NA	Urban	Mining	Yes	Imported from the Brazilian endemic region	Passive detection	Vivax	Less than 10,000mm³
New infections (control group)	1	0	Male	61	Over 60	Not applicable	NA	NA	Urban	Driver	Yes	Imported from the Brazilian endemic region	Active detection	Vivax	Over 10,000mm³
New infections (control group)	1	0	Male	40	40 to 59	Not applicable	NA	NA	Urban	Driver	Yes	Imported from the Brazilian endemic region	Active detection	Vivax	Less than 10,000mm³
New infections (control group)	1	0	Male	30	20 to 39	Not applicable	NA	NA	Urban	Driver	Yes	Autochthonous from extra-amazon region	search for malaria relapse	Vivax	Less than 10,000mm³
New infections (control group)	1	0	Male	44	40 to 59	Not applicable	NA	NA	Urban	Driver	Yes	Imported from the Brazilian endemic region	Active detection	Vivax	Less than 10,000mm³
New infections (control group)	1	0	Male	11	10 to 19	Not applicable	NA	NA	Urban	NA	Yes	Imported from the Brazilian endemic region	Passive detection	Vivax	Over 10,000mm³
New infections (control group)	1	0	Male	29	20 to 39	Not applicable	NA	NA	Urban	NA	Yes	NA	Passive detection	Vivax	Less than 10,000mm³
New infections (control group)	1	0	Male	46	40 to 59	Not applicable	NA	NA	Urban	NA	Yes	Imported from the Brazilian endemic region	Passive detection	Vivax	Over 10,000mm³
New infections (control group)	1	0	Male	23	20 to 39	Not applicable	NA	NA	Urban	NA	Yes	Imported from the Brazilian endemic region	Passive detection	Vivax	Over 10,000mm³
New infections (control group)	1	0	Male	37	20 to 39	Not applicable	NA	NA	Urban	NA	Yes	Imported from the Brazilian endemic region	Passive detection	Vivax	Less than 10,000mm³
New infections (control group)	1	0	Male	51	40 to 59	Not applicable	NA	NA	Urban	NA	Yes	Autochthonous from extra-amazon region	Passive detection	Vivax	Less than 10,000mm³
New infections (control group)	1	0	Male	31	20 to 39	Not applicable	NA	NA	Urban	NA	Yes	NA	Passive detection	Vivax	Less than 10,000mm³
New infections (control group)	1	0	Male	40	40 to 59	Not applicable	NA	NA	Urban	NA	Yes	Imported from the Brazilian endemic region	Passive detection	Mixed	Less than 10,000mm³
New infections (control group)	1	0	Male	50	40 to 59	Not applicable	NA	NA	Urban	NA	Yes	Imported from another country	Active detection	Vivax	Less than 10,000mm³
New infections (control group)	1	0	Male	40	40 to 59	Not applicable	NA	NA	Urban	NA	Yes	Imported from the Brazilian endemic region	Passive detection	Vivax	Less than 10,000mm³
New infections (control group)	1	0	Male	20	20 to 39	Not applicable	NA	NA	Urban	NA	Assymptomatic	Imported from another country	Passive detection	Vivax	Less than 10,000mm³
New infections (control group)	1	0	Male	43	40 to 59	Not applicable	NA	NA	Urban	NA	Yes	Imported from the Brazilian endemic region	Passive detection	Vivax	Less than 10,000mm³
New infections (control group)	1	0	Male	59	40 to 59	Not applicable	NA	NA	Urban	NA	Yes	Imported from the Brazilian endemic region	Passive detection	Vivax	Less than 10,000mm³
New infections (control group)	1	0	Male	27	20 to 39	Not applicable	NA	NA	Urban	NA	Yes	Imported from the Brazilian endemic region	Passive detection	Vivax	Less than 10,000mm³
New infections (control group)	1	0	Male	57	40 to 59	Not applicable	NA	NA	Urban	NA	Yes	Imported from the Brazilian endemic region	Passive detection	Vivax	Less than 10,000mm³
New infections (control group)	1	0	Male	32	20 to 39	Not applicable	NA	NA	Urban	NA	Yes	Imported from the Brazilian endemic region	Passive detection	Vivax	Less than 10,000mm³
New infections (control group)	1	0	Male	44	40 to 59	Not applicable	NA	NA	Urban	NA	Yes	Autochthonous from extra-amazon region	search for malaria relapse	Vivax	Less than 10,000mm³
New infections (control group)	1	0	Male	27	20 to 39	Not applicable	NA	NA	Urban	NA	Yes	Imported from the Brazilian endemic region	Passive detection	Vivax	Less than 10,000mm³
New infections (control group)	1	0	Male	27	20 to 39	Not applicable	NA	NA	Urban	NA	Yes	Imported from the Brazilian endemic region	Active detection	Vivax	Less than 10,000mm³
New infections (control group)	1	0	Male	24	20 to 39	Not applicable	NA	NA	Urban	NA	Yes	Imported from the Brazilian endemic region	Passive detection	Mixed	Less than 10,000mm³
New infections (control group)	1	0	Male	62	Over 60	Not applicable	NA	NA	Urban	NA	Yes	NA	Passive detection	Vivax	Less than 10,000mm³
New infections (control group)	1	0	Male	43	40 to 59	Not applicable	NA	NA	Urban	NA	Yes	Imported from the Brazilian endemic region	Passive detection	Mixed	Less than 10,000mm³
New infections (control group)	1	0	Male	45	40 to 59	Not applicable	NA	NA	Urban	NA	Yes	Imported from the Brazilian endemic region	Passive detection	Vivax	Less than 10,000mm³
New infections (control group)	1	0	Male	29	20 to 39	Not applicable	NA	NA	Urban	NA	Yes	Imported from the Brazilian endemic region	Passive detection	Vivax	Less than 10,000mm³
New infections (control group)	1	0	Male	27	20 to 39	Not applicable	NA	NA	Urban	NA	Yes	Imported from the Brazilian endemic region	Passive detection	Mixed	Less than 10,000mm³
New infections (control group)	1	0	Male	19	10 to 19	Not applicable	NA	NA	Urban	NA	Yes	Imported from the Brazilian endemic region	Passive detection	Vivax	Less than 10,000mm³
New infections (control group)	1	0	Male	69	Over 60	Not applicable	NA	NA	Urban	NA	Yes	NA	Passive detection	Vivax	Less than 10,000mm³
New infections (control group)	1	0	Male	33	20 to 39	Not applicable	NA	NA	Urban	NA	Yes	NA	Active detection	Vivax	Less than 10,000mm³
New infections (control group)	1	0	Male	45	40 to 59	Not applicable	NA	NA	Urban	NA	Yes	Imported from the Brazilian endemic region	Passive detection	Mixed	Less than 10,000mm³
New infections (control group)	1	0	Male	37	20 to 39	Not applicable	NA	NA	Urban	NA	Yes	Imported from the Brazilian endemic region	Active detection	Vivax	Less than 10,000mm³
New infections (control group)	1	0	Male	49	40 to 59	Not applicable	NA	NA	Urban	NA	Assymptomatic	NA	Passive detection	Vivax	Less than 10,000mm³
New infections (control group)	1	0	Male	49	40 to 59	Not applicable	NA	NA	Urban	NA	Yes	Autochthonous from extra-amazon region	Passive detection	Vivax	Less than 10,000mm³
New infections (control group)	1	0	Male	32	20 to 39	Not applicable	NA	NA	Urban	NA	Yes	Imported from the Brazilian endemic region	Passive detection	Vivax	Less than 10,000mm³
New infections (control group)	1	0	Male	45	40 to 59	Not applicable	NA	NA	Urban	NA	Yes	Autochthonous from extra-amazon region	Active detection	Vivax	Less than 10,000mm³
New infections (control group)	1	0	Male	75	Over 60	Not applicable	NA	NA	Urban	NA	Yes	NA	search for malaria relapse	Vivax	Less than 10,000mm³
New infections (control group)	1	0	Male	28	20 to 39	Not applicable	NA	NA	Urban	NA	Yes	Imported from the Brazilian endemic region	Passive detection	Vivax	Less than 10,000mm³
New infections (control group)	1	0	Male	44	40 to 59	Not applicable	NA	NA	Urban	NA	Yes	NA	search for malaria relapse	Vivax	Less than 10,000mm³
New infections (control group)	1	0	Male	48	40 to 59	Not applicable	NA	NA	Urban	NA	Yes	Autochthonous from extra-amazon region	Passive detection	Vivax	Less than 10,000mm³
New infections (control group)	1	0	Male	74	Over 60	Not applicable	NA	NA	Urban	Others	Yes	Imported from the Brazilian endemic region	Passive detection	Vivax	Less than 10,000mm³
New infections (control group)	1	0	Male	35	20 to 39	Not applicable	NA	NA	Urban	Others	Yes	Imported from the Brazilian endemic region	Passive detection	Vivax	Less than 10,000mm³
New infections (control group)	1	0	Male	63	Over 60	Not applicable	NA	NA	Urban	Others	Yes	Imported from the Brazilian endemic region	Passive detection	Vivax	Over 10,000mm³
New infections (control group)	1	0	Male	81	Over 60	Not applicable	NA	NA	Urban	Others	Yes	Imported from the Brazilian endemic region	Passive detection	Vivax	Over 10,000mm³
New infections (control group)	1	0	Male	55	40 to 59	Not applicable	NA	NA	Urban	Others	Yes	Imported from the Brazilian endemic region	Passive detection	Vivax	Less than 10,000mm³
New infections (control group)	1	0	Male	21	20 to 39	Not applicable	NA	NA	Urban	Others	Yes	Imported from the Brazilian endemic region	Passive detection	Vivax	Less than 10,000mm³
New infections (control group)	1	0	Male	42	40 to 59	Not applicable	NA	NA	Urban	Others	Yes	Imported from the Brazilian endemic region	Passive detection	Vivax	Less than 10,000mm³
New infections (control group)	1	0	Male	24	20 to 39	Not applicable	NA	NA	Urban	Others	Yes	Imported from the Brazilian endemic region	Passive detection	Vivax	Over 10,000mm³
New infections (control group)	1	0	Male	24	20 to 39	Not applicable	NA	NA	Urban	Others	Yes	Imported from the Brazilian endemic region	Passive detection	Vivax	Over 10,000mm³
New infections (control group)	1	0	Male	46	40 to 59	Not applicable	NA	NA	Urban	Others	Yes	Imported from the Brazilian endemic region	Passive detection	Vivax	Less than 10,000mm³
New infections (control group)	1	0	Male	38	20 to 39	Not applicable	NA	NA	Urban	Others	Yes	Imported from the Brazilian endemic region	Passive detection	Vivax	Less than 10,000mm³
New infections (control group)	1	0	Male	33	20 to 39	Not applicable	NA	NA	Urban	Others	Yes	Imported from the Brazilian endemic region	Passive detection	Vivax	Over 10,000mm³
New infections (control group)	1	0	Male	40	40 to 59	Not applicable	NA	NA	Urban	Others	Yes	Imported from the Brazilian endemic region	Passive detection	Vivax	Less than 10,000mm³
New infections (control group)	1	0	Male	43	40 to 59	Not applicable	NA	NA	Urban	Others	Yes	Imported from the Brazilian endemic region	Passive detection	Vivax	Over 10,000mm³
New infections (control group)	1	0	Male	36	20 to 39	Not applicable	NA	NA	Urban	Others	Yes	Imported from the Brazilian endemic region	Passive detection	Vivax	Less than 10,000mm³
New infections (control group)	1	0	Male	26	20 to 39	Not applicable	NA	NA	Urban	Others	Yes	NA	Passive detection	Vivax	Less than 10,000mm³
New infections (control group)	1	0	Male	7	05 to 09	Not applicable	NA	NA	Urban	Others	Yes	Imported from the Brazilian endemic region	Passive detection	Vivax	Less than 10,000mm³
New infections (control group)	1	0	Male	10	10 to 19	Not applicable	NA	NA	Urban	Others	Yes	Imported from the Brazilian endemic region	Passive detection	Vivax	Less than 10,000mm³
New infections (control group)	1	0	Male	53	40 to 59	Not applicable	NA	NA	Urban	Others	Yes	Autochthonous from extra-amazon region	Passive detection	Vivax	Less than 10,000mm³
New infections (control group)	1	0	Male	27	20 to 39	Not applicable	NA	NA	Urban	Others	Yes	Imported from another country	Passive detection	Vivax	Less than 10,000mm³
New infections (control group)	1	0	Male	41	40 to 59	Not applicable	NA	NA	Urban	Others	Yes	Imported from another country	Passive detection	Vivax	Less than 10,000mm³
New infections (control group)	1	0	Male	54	40 to 59	Not applicable	NA	NA	Urban	Others	Yes	Autochthonous from extra-amazon region	Passive detection	Vivax	Less than 10,000mm³
New infections (control group)	1	0	Male	35	20 to 39	Not applicable	NA	NA	Urban	Others	Yes	NA	Passive detection	Vivax	Less than 10,000mm³
New infections (control group)	1	0	Male	40	40 to 59	Not applicable	NA	NA	Urban	Others	Yes	Imported from another country	Passive detection	Mixed	Over 10,000mm³
New infections (control group)	1	0	Male	35	20 to 39	Not applicable	NA	NA	Urban	Others	Yes	Imported from another country	Passive detection	Mixed	Over 10,000mm³
New infections (control group)	1	0	Male	36	20 to 39	Not applicable	NA	NA	Urban	Others	Yes	Imported from the Brazilian endemic region	Passive detection	Vivax	Less than 10,000mm³
New infections (control group)	1	0	Male	30	20 to 39	Not applicable	NA	NA	Urban	Others	Yes	Autochthonous from extra-amazon region	Passive detection	Vivax	Less than 10,000mm³
New infections (control group)	1	0	Male	41	40 to 59	Not applicable	NA	NA	Urban	Others	Yes	Autochthonous from extra-amazon region	Passive detection	Vivax	Less than 10,000mm³
New infections (control group)	1	0	Male	1	00 to 04	Not applicable	NA	NA	Urban	Others	Yes	Autochthonous from extra-amazon region	Passive detection	Vivax	Less than 10,000mm³
New infections (control group)	1	0	Male	30	20 to 39	Not applicable	NA	NA	Urban	Others	Yes	Imported from the Brazilian endemic region	Passive detection	Vivax	Less than 10,000mm³
New infections (control group)	1	0	Male	62	Over 60	Not applicable	NA	NA	Urban	Others	Yes	Imported from the Brazilian endemic region	Passive detection	Vivax	Less than 10,000mm³
New infections (control group)	1	0	Male	51	40 to 59	Not applicable	NA	NA	Urban	Others	Yes	Imported from the Brazilian endemic region	Active detection	Vivax	Less than 10,000mm³
New infections (control group)	1	0	Male	36	20 to 39	Not applicable	NA	NA	Urban	Others	Yes	Imported from the Brazilian endemic region	Active detection	Vivax	Less than 10,000mm³
New infections (control group)	1	0	Male	44	40 to 59	Not applicable	NA	NA	Urban	Others	Yes	Imported from the Brazilian endemic region	Active detection	Vivax	Less than 10,000mm³
New infections (control group)	1	0	Male	30	20 to 39	Not applicable	NA	NA	Urban	Others	Yes	Imported from the Brazilian endemic region	Active detection	Vivax	Less than 10,000mm³
New infections (control group)	1	0	Male	42	40 to 59	Not applicable	NA	NA	Urban	Others	Yes	Imported from the Brazilian endemic region	Active detection	Vivax	Less than 10,000mm³
New infections (control group)	1	0	Male	37	20 to 39	Not applicable	NA	NA	Urban	Others	Yes	Imported from the Brazilian endemic region	Active detection	Vivax	Over 10,000mm³
New infections (control group)	1	0	Male	49	40 to 59	Not applicable	NA	NA	Urban	Others	Yes	Imported from the Brazilian endemic region	Active detection	Vivax	Less than 10,000mm³
New infections (control group)	1	0	Male	19	10 to 19	Not applicable	NA	NA	Urban	Others	Yes	Imported from the Brazilian endemic region	search for malaria relapse	Vivax	Over 10,000mm³
New infections (control group)	1	0	Male	34	20 to 39	Not applicable	NA	NA	Urban	Others	Assymptomatic	Autochthonous from extra-amazon region	Active detection	Vivax	Less than 10,000mm³
New infections (control group)	1	0	Male	26	20 to 39	Not applicable	NA	NA	Urban	Others	Assymptomatic	Autochthonous from extra-amazon region	Active detection	Vivax	Less than 10,000mm³
New infections (control group)	1	0	Male	23	20 to 39	Not applicable	NA	NA	Urban	Others	Yes	Imported from the Brazilian endemic region	Active detection	Vivax	Less than 10,000mm³
New infections (control group)	1	0	Male	51	40 to 59	Not applicable	NA	NA	Urban	Others	Yes	Imported from the Brazilian endemic region	Active detection	Vivax	Less than 10,000mm³
New infections (control group)	1	0	Male	28	20 to 39	Not applicable	NA	NA	Urban	Others	Yes	Imported from the Brazilian endemic region	Active detection	Vivax	Less than 10,000mm³
New infections (control group)	1	0	Male	54	40 to 59	Not applicable	NA	NA	Urban	Others	Yes	Autochthonous from extra-amazon region	Active detection	Vivax	Less than 10,000mm³
New infections (control group)	1	0	Male	28	20 to 39	Not applicable	NA	NA	Urban	Others	Assymptomatic	NA	Active detection	Vivax	Over 10,000mm³
New infections (control group)	1	0	Male	36	20 to 39	Not applicable	NA	NA	Urban	Rural activities	Yes	Autochthonous from extra-amazon region	Passive detection	Mixed	Less than 10,000mm³
New infections (control group)	1	0	Male	42	40 to 59	Not applicable	NA	NA	Urban	Rural activities	Yes	Imported from another country	Passive detection	Vivax	Less than 10,000mm³
New infections (control group)	1	0	Male	37	20 to 39	Not applicable	NA	NA	Urban	Rural activities	Yes	Imported from the Brazilian endemic region	Passive detection	Vivax	Over 10,000mm³
New infections (control group)	1	0	Male	55	40 to 59	Not applicable	NA	NA	Urban	Rural activities	Yes	Imported from the Brazilian endemic region	Passive detection	Vivax	Less than 10,000mm³
New infections (control group)	1	0	Male	26	20 to 39	Not applicable	NA	NA	Urban	Rural activities	Yes	Imported from the Brazilian endemic region	Passive detection	Vivax	Less than 10,000mm³
New infections (control group)	1	0	Male	46	40 to 59	Not applicable	NA	NA	Urban	Rural activities	Yes	Imported from the Brazilian endemic region	Passive detection	Vivax	Less than 10,000mm³
New infections (control group)	1	0	Male	43	40 to 59	Not applicable	NA	NA	Urban	Rural activities	Yes	Imported from the Brazilian endemic region	Passive detection	Vivax	Less than 10,000mm³
New infections (control group)	1	0	Male	52	40 to 59	Not applicable	NA	NA	Urban	Rural activities	Yes	Imported from the Brazilian endemic region	Passive detection	Vivax	Less than 10,000mm³
New infections (control group)	1	0	Male	24	20 to 39	Not applicable	NA	NA	Urban	Rural activities	Yes	Imported from the Brazilian endemic region	Passive detection	Mixed	Less than 10,000mm³
New infections (control group)	1	0	Male	75	Over 60	Not applicable	NA	NA	Urban	Rural activities	Yes	Imported from the Brazilian endemic region	Passive detection	Vivax	Less than 10,000mm³
New infections (control group)	1	0	Male	50	40 to 59	Not applicable	NA	NA	Urban	Rural activities	Yes	Imported from the Brazilian endemic region	Passive detection	Vivax	Less than 10,000mm³
New infections (control group)	1	0	Male	25	20 to 39	Not applicable	NA	NA	Urban	Rural activities	Yes	Imported from the Brazilian endemic region	Passive detection	Vivax	Less than 10,000mm³
New infections (control group)	1	0	Male	35	20 to 39	Not applicable	NA	NA	Urban	Rural activities	Yes	Imported from the Brazilian endemic region	Passive detection	Vivax	Less than 10,000mm³
New infections (control group)	1	0	Male	69	Over 60	Not applicable	NA	NA	Urban	Tourism or Travel	Yes	Imported from the Brazilian endemic region	Passive detection	Vivax	Less than 10,000mm³
New infections (control group)	1	0	Male	32	20 to 39	Not applicable	NA	NA	Urban	Tourism or Travel	Yes	Imported from the Brazilian endemic region	Passive detection	Vivax	Less than 10,000mm³
New infections (control group)	1	0	Male	56	40 to 59	Not applicable	NA	NA	Urban	Tourism or Travel	Yes	Imported from the Brazilian endemic region	Passive detection	Vivax	Less than 10,000mm³
New infections (control group)	1	0	Male	34	20 to 39	Not applicable	NA	NA	Urban	Tourism or Travel	Yes	Autochthonous from extra-amazon region	Passive detection	Vivax	Less than 10,000mm³
New infections (control group)	1	0	Male	46	40 to 59	Not applicable	NA	NA	Urban	Tourism or Travel	Yes	Imported from the Brazilian endemic region	Passive detection	Vivax	Over 10,000mm³
New infections (control group)	1	0	Male	49	40 to 59	Not applicable	NA	NA	Urban	Tourism or Travel	Yes	Autochthonous from extra-amazon region	Passive detection	Vivax	Less than 10,000mm³
New infections (control group)	1	0	Male	23	20 to 39	Not applicable	NA	NA	Urban	Tourism or Travel	Yes	Imported from the Brazilian endemic region	Passive detection	Vivax	Less than 10,000mm³
New infections (control group)	1	0	Male	35	20 to 39	Not applicable	NA	NA	Urban	Tourism or Travel	Yes	Imported from the Brazilian endemic region	Passive detection	Vivax	Less than 10,000mm³
New infections (control group)	1	0	Male	46	40 to 59	Not applicable	NA	NA	Urban	Tourism or Travel	Yes	Imported from the Brazilian endemic region	Passive detection	Vivax	Over 10,000mm³
New infections (control group)	1	0	Male	34	20 to 39	Not applicable	NA	NA	Urban	Tourism or Travel	Yes	Imported from the Brazilian endemic region	Passive detection	Vivax	Less than 10,000mm³
New infections (control group)	1	0	Male	58	40 to 59	Not applicable	NA	NA	Urban	Tourism or Travel	Yes	Imported from the Brazilian endemic region	Passive detection	Mixed	Less than 10,000mm³
New infections (control group)	1	0	Male	33	20 to 39	Not applicable	NA	NA	Urban	Tourism or Travel	Yes	Imported from the Brazilian endemic region	Passive detection	Vivax	Less than 10,000mm³
New infections (control group)	1	0	Male	69	Over 60	Not applicable	NA	NA	Urban	Tourism or Travel	Yes	Imported from the Brazilian endemic region	Passive detection	Vivax	Less than 10,000mm³
New infections (control group)	1	0	Male	27	20 to 39	Not applicable	NA	NA	Urban	Tourism or Travel	Yes	Imported from the Brazilian endemic region	Passive detection	Vivax	Less than 10,000mm³
New infections (control group)	1	0	Male	49	40 to 59	Not applicable	NA	NA	Urban	Tourism or Travel	Yes	NA	Passive detection	Vivax	Less than 10,000mm³
New infections (control group)	1	0	Male	28	20 to 39	Not applicable	NA	NA	Urban	Tourism or Travel	Yes	Imported from the Brazilian endemic region	Passive detection	Vivax	Less than 10,000mm³
New infections (control group)	1	0	Male	50	40 to 59	Not applicable	NA	NA	Urban	Tourism or Travel	Yes	Imported from the Brazilian endemic region	Passive detection	Vivax	Less than 10,000mm³
New infections (control group)	1	0	Male	51	40 to 59	Not applicable	NA	NA	Urban	Tourism or Travel	Yes	Imported from the Brazilian endemic region	Passive detection	Vivax	Less than 10,000mm³
New infections (control group)	1	0	Male	22	20 to 39	Not applicable	NA	NA	Urban	Tourism or Travel	Yes	Imported from the Brazilian endemic region	Passive detection	Vivax	Less than 10,000mm³
New infections (control group)	1	0	Male	23	20 to 39	Not applicable	NA	NA	Urban	Tourism or Travel	Yes	Imported from the Brazilian endemic region	Passive detection	Vivax	Over 10,000mm³
New infections (control group)	1	0	Male	27	20 to 39	Not applicable	NA	NA	Urban	Tourism or Travel	Yes	NA	Passive detection	Vivax	Over 10,000mm³
New infections (control group)	1	0	Male	39	20 to 39	Not applicable	NA	NA	Urban	Tourism or Travel	Yes	Imported from the Brazilian endemic region	Passive detection	Vivax	Less than 10,000mm³
New infections (control group)	1	0	Male	17	10 to 19	Not applicable	NA	NA	Urban	Tourism or Travel	Yes	NA	Passive detection	Mixed	Less than 10,000mm³
New infections (control group)	1	0	Male	31	20 to 39	Not applicable	NA	NA	Urban	Tourism or Travel	Yes	Imported from the Brazilian endemic region	Passive detection	Vivax	Less than 10,000mm³
New infections (control group)	1	0	Male	29	20 to 39	Not applicable	NA	NA	Urban	Tourism or Travel	Yes	Imported from the Brazilian endemic region	Passive detection	Vivax	Less than 10,000mm³
New infections (control group)	1	0	Male	38	20 to 39	Not applicable	NA	NA	Urban	Tourism or Travel	Yes	Imported from the Brazilian endemic region	Passive detection	Vivax	Less than 10,000mm³
New infections (control group)	1	0	Male	14	10 to 19	Not applicable	NA	NA	Urban	Tourism or Travel	Yes	Imported from another country	Passive detection	Mixed	Over 10,000mm³
New infections (control group)	1	0	Male	28	20 to 39	Not applicable	NA	NA	Urban	Tourism or Travel	Yes	Imported from the Brazilian endemic region	Passive detection	Vivax	Less than 10,000mm³
New infections (control group)	1	0	Male	15	10 to 19	Not applicable	NA	NA	Urban	Tourism or Travel	Yes	Autochthonous from extra-amazon region	Passive detection	Vivax	Less than 10,000mm³
New infections (control group)	1	0	Male	24	20 to 39	Not applicable	NA	NA	Urban	Tourism or Travel	Yes	Imported from the Brazilian endemic region	Passive detection	Vivax	Less than 10,000mm³
New infections (control group)	1	0	Male	39	20 to 39	Not applicable	NA	NA	Urban	Tourism or Travel	Yes	Imported from the Brazilian endemic region	Passive detection	Vivax	Less than 10,000mm³
New infections (control group)	1	0	Male	30	20 to 39	Not applicable	NA	NA	Urban	Tourism or Travel	Yes	Imported from the Brazilian endemic region	Passive detection	Vivax	Over 10,000mm³
New infections (control group)	1	0	Male	53	40 to 59	Not applicable	NA	NA	Urban	Tourism or Travel	Yes	Imported from the Brazilian endemic region	Passive detection	Vivax	Less than 10,000mm³
New infections (control group)	1	0	Male	49	40 to 59	Not applicable	NA	NA	Urban	Tourism or Travel	Yes	Imported from the Brazilian endemic region	Passive detection	Vivax	Less than 10,000mm³
New infections (control group)	1	0	Male	61	Over 60	Not applicable	NA	NA	Urban	Tourism or Travel	Yes	Imported from the Brazilian endemic region	Passive detection	Mixed	Less than 10,000mm³
New infections (control group)	1	0	Male	52	40 to 59	Not applicable	NA	NA	Urban	Tourism or Travel	Yes	NA	Passive detection	Vivax	Less than 10,000mm³
New infections (control group)	1	0	Male	53	40 to 59	Not applicable	NA	NA	Urban	Tourism or Travel	Yes	Imported from the Brazilian endemic region	Passive detection	Vivax	Less than 10,000mm³
New infections (control group)	1	0	Male	54	40 to 59	Not applicable	NA	NA	Urban	Tourism or Travel	Yes	Imported from the Brazilian endemic region	Passive detection	Vivax	Less than 10,000mm³
New infections (control group)	1	0	Male	32	20 to 39	Not applicable	NA	NA	Urban	Tourism or Travel	Yes	Imported from the Brazilian endemic region	Passive detection	Vivax	Less than 10,000mm³
New infections (control group)	1	0	Male	42	40 to 59	Not applicable	NA	NA	Urban	Tourism or Travel	Yes	Imported from the Brazilian endemic region	Passive detection	Vivax	Less than 10,000mm³
New infections (control group)	1	0	Male	44	40 to 59	Not applicable	NA	NA	Urban	Tourism or Travel	Yes	Imported from the Brazilian endemic region	Passive detection	Vivax	Less than 10,000mm³
New infections (control group)	1	0	Male	37	20 to 39	Not applicable	NA	NA	Urban	Tourism or Travel	Yes	Imported from the Brazilian endemic region	Passive detection	Mixed	Less than 10,000mm³
New infections (control group)	1	0	Male	2	00 to 04	Not applicable	NA	NA	Urban	Tourism or Travel	Yes	Imported from the Brazilian endemic region	Passive detection	Vivax	Less than 10,000mm³
New infections (control group)	1	0	Male	25	20 to 39	Not applicable	NA	NA	Urban	Tourism or Travel	Yes	Imported from another country	Passive detection	Mixed	Less than 10,000mm³
New infections (control group)	1	0	Male	43	40 to 59	Not applicable	NA	NA	Urban	Tourism or Travel	Yes	Autochthonous from extra-amazon region	Passive detection	Vivax	Less than 10,000mm³
New infections (control group)	1	0	Male	37	20 to 39	Not applicable	NA	NA	Urban	Tourism or Travel	Yes	Imported from the Brazilian endemic region	Passive detection	Vivax	Less than 10,000mm³
New infections (control group)	1	0	Male	75	Over 60	Not applicable	NA	NA	Urban	Tourism or Travel	Yes	Imported from the Brazilian endemic region	Passive detection	Vivax	Less than 10,000mm³
New infections (control group)	1	0	Male	54	40 to 59	Not applicable	NA	NA	Urban	Tourism or Travel	Yes	Imported from the Brazilian endemic region	Passive detection	Vivax	Less than 10,000mm³
New infections (control group)	1	0	Male	57	40 to 59	Not applicable	NA	NA	Urban	Tourism or Travel	Yes	Imported from the Brazilian endemic region	Passive detection	Vivax	Less than 10,000mm³
New infections (control group)	1	0	Male	60	Over 60	Not applicable	NA	NA	Urban	Tourism or Travel	Yes	NA	Passive detection	Vivax	Less than 10,000mm³
New infections (control group)	1	0	Male	50	40 to 59	Not applicable	NA	NA	Urban	Tourism or Travel	Yes	Autochthonous from extra-amazon region	Passive detection	Vivax	Less than 10,000mm³
New infections (control group)	1	0	Male	43	40 to 59	Not applicable	NA	NA	Urban	Tourism or Travel	Yes	Imported from the Brazilian endemic region	Passive detection	Vivax	Less than 10,000mm³
New infections (control group)	1	0	Male	41	40 to 59	Not applicable	NA	NA	Urban	Tourism or Travel	Yes	Autochthonous from extra-amazon region	Passive detection	Vivax	Over 10,000mm³
New infections (control group)	1	0	Male	50	40 to 59	Not applicable	NA	NA	Urban	Tourism or Travel	Yes	Imported from another country	Passive detection	Mixed	Less than 10,000mm³
New infections (control group)	1	0	Male	42	40 to 59	Not applicable	NA	NA	Urban	Tourism or Travel	Yes	Autochthonous from extra-amazon region	Passive detection	Vivax	Less than 10,000mm³
New infections (control group)	1	0	Male	33	20 to 39	Not applicable	NA	NA	Urban	Tourism or Travel	Yes	NA	Passive detection	Vivax	Over 10,000mm³
New infections (control group)	1	0	Male	39	20 to 39	Not applicable	NA	NA	Urban	Tourism or Travel	Yes	Imported from another country	Passive detection	Vivax	Less than 10,000mm³
New infections (control group)	1	0	Male	20	20 to 39	Not applicable	NA	NA	Urban	Tourism or Travel	Yes	Imported from the Brazilian endemic region	Passive detection	Vivax	Less than 10,000mm³
New infections (control group)	1	0	Male	54	40 to 59	Not applicable	NA	NA	Urban	Tourism or Travel	Yes	Autochthonous from extra-amazon region	Passive detection	Vivax	Over 10,000mm³
New infections (control group)	1	0	Male	36	20 to 39	Not applicable	NA	NA	Urban	Tourism or Travel	Yes	NA	Passive detection	Vivax	Less than 10,000mm³
New infections (control group)	1	0	Male	42	40 to 59	Not applicable	NA	NA	Urban	Tourism or Travel	Yes	Imported from the Brazilian endemic region	Passive detection	Vivax	Less than 10,000mm³
New infections (control group)	1	0	Male	26	20 to 39	Not applicable	NA	NA	Urban	Tourism or Travel	Yes	Imported from the Brazilian endemic region	Passive detection	Vivax	Over 10,000mm³
New infections (control group)	1	0	Male	41	40 to 59	Not applicable	NA	NA	Urban	Tourism or Travel	Yes	Imported from the Brazilian endemic region	Passive detection	Vivax	Less than 10,000mm³
New infections (control group)	1	0	Male	52	40 to 59	Not applicable	NA	NA	Urban	Tourism or Travel	Yes	Imported from the Brazilian endemic region	Passive detection	Vivax	Less than 10,000mm³
New infections (control group)	1	0	Male	53	40 to 59	Not applicable	NA	NA	Urban	Tourism or Travel	Yes	Imported from the Brazilian endemic region	Active detection	Vivax	Less than 10,000mm³
New infections (control group)	1	0	Male	24	20 to 39	Not applicable	NA	NA	Urban	Tourism or Travel	Yes	Imported from the Brazilian endemic region	Active detection	Vivax	Less than 10,000mm³
New infections (control group)	1	0	Male	21	20 to 39	Not applicable	NA	NA	Urban	Tourism or Travel	Yes	Imported from the Brazilian endemic region	Active detection	Vivax	Less than 10,000mm³
New infections (control group)	1	0	Male	19	10 to 19	Not applicable	NA	NA	Urban	Tourism or Travel	Yes	Imported from the Brazilian endemic region	Active detection	Vivax	Less than 10,000mm³
New infections (control group)	1	0	Male	55	40 to 59	Not applicable	NA	NA	Urban	Tourism or Travel	Yes	Autochthonous from extra-amazon region	Active detection	Vivax	Less than 10,000mm³
New infections (control group)	1	0	Male	26	20 to 39	Not applicable	NA	NA	Urban	Tourism or Travel	Yes	NA	Active detection	Vivax	Less than 10,000mm³
New infections (control group)	1	0	Male	49	40 to 59	Not applicable	NA	NA	Urban	Tourism or Travel	Yes	Imported from another country	Active detection	Mixed	Over 10,000mm³
New infections (control group)	1	0	Male	27	20 to 39	Not applicable	NA	NA	Urban	Tourism or Travel	Yes	Imported from the Brazilian endemic region	search for malaria relapse	Vivax	Less than 10,000mm³
New infections (control group)	1	0	Male	33	20 to 39	Not applicable	NA	NA	Urban	Tourism or Travel	Yes	Autochthonous from extra-amazon region	Active detection	Vivax	Less than 10,000mm³
New infections (control group)	1	0	Male	37	20 to 39	Not applicable	NA	NA	Urban	Tourism or Travel	Yes	Imported from the Brazilian endemic region	search for malaria relapse	Vivax	Less than 10,000mm³
New infections (control group)	1	0	Male	29	20 to 39	Not applicable	Black	1 to 4 years	NA	Rural activities	Yes	Imported from the Brazilian endemic region	search for malaria relapse	Vivax	Less than 10,000mm³
New infections (control group)	1	0	Male	36	20 to 39	Not applicable	Black	1 to 4 years	NA	Rural activities	Yes	Imported from the Brazilian endemic region	Active detection	Vivax	Less than 10,000mm³
New infections (control group)	1	0	Male	57	40 to 59	Not applicable	Black	NA	NA	Rural activities	Yes	NA	search for malaria relapse	Vivax	Less than 10,000mm³
New infections (control group)	1	0	Male	83	Over 60	Not applicable	Black	NA	NA	Rural activities	Yes	NA	Active detection	Vivax	Less than 10,000mm³
New infections (control group)	1	0	Male	29	20 to 39	Not applicable	Black	NA	NA	Rural activities	Yes	Autochthonous from extra-amazon region	search for malaria relapse	Vivax	Less than 10,000mm³
New infections (control group)	1	0	Male	38	20 to 39	Not applicable	Black	1 to 4 years	NA	Rural activities	Yes	Autochthonous from extra-amazon region	search for malaria relapse	Vivax	Less than 10,000mm³
New infections (control group)	1	0	Male	18	10 to 19	Not applicable	Black	1 to 4 years	NA	Construction of roads and dams	Assymptomatic	Imported from the Brazilian endemic region	search for malaria relapse	Vivax	Less than 10,000mm³
New infections (control group)	1	0	Male	22	20 to 39	Not applicable	Black	5 to 8 years	NA	Construction of roads and dams	Yes	NA	search for malaria relapse	Vivax	Less than 10,000mm³
New infections (control group)	1	0	Male	40	40 to 59	Not applicable	Black	NA	NA	Construction of roads and dams	Yes	Imported from another country	Passive detection	Mixed	Less than 10,000mm³
New infections (control group)	1	0	Male	44	40 to 59	Not applicable	Black	NA	NA	Construction of roads and dams	Yes	Imported from the Brazilian endemic region	Passive detection	Vivax	Over 10,000mm³
New infections (control group)	1	0	Male	36	20 to 39	Not applicable	Black	NA	NA	Construction of roads and dams	Yes	Imported from the Brazilian endemic region	Passive detection	Vivax	Less than 10,000mm³
New infections (control group)	1	0	Male	30	20 to 39	Not applicable	Black	1 to 4 years	NA	Construction of roads and dams	Yes	Imported from the Brazilian endemic region	Passive detection	Vivax	Less than 10,000mm³
New infections (control group)	1	0	Male	35	20 to 39	Not applicable	Black	5 to 8 years	NA	Driver	Yes	Imported from the Brazilian endemic region	Passive detection	Vivax	Less than 10,000mm³
New infections (control group)	1	0	Male	23	20 to 39	Not applicable	Black	9 to 11 years	NA	Mining	Yes	Imported from the Brazilian endemic region	Active detection	Vivax	Less than 10,000mm³
New infections (control group)	1	0	Male	52	40 to 59	Not applicable	Black	Illiterate	NA	Mining	Yes	Imported from another country	search for malaria relapse	Mixed	Less than 10,000mm³
New infections (control group)	1	0	Male	27	20 to 39	Not applicable	Black	NA	NA	Mining	Yes	Imported from another country	Active detection	Vivax	Less than 10,000mm³
New infections (control group)	1	0	Male	23	20 to 39	Not applicable	Black	5 to 8 years	NA	Mining	Yes	Imported from another country	search for malaria relapse	Vivax	Over 10,000mm³
New infections (control group)	1	0	Male	39	20 to 39	Not applicable	Black	1 to 4 years	NA	Mining	Yes	NA	Active detection	Vivax	Less than 10,000mm³
New infections (control group)	1	0	Male	39	20 to 39	Not applicable	Black	1 to 4 years	NA	Mining	Yes	NA	Active detection	Vivax	Less than 10,000mm³
New infections (control group)	1	0	Male	31	20 to 39	Not applicable	Black	9 to 11 years	NA	Mining	Yes	Imported from the Brazilian endemic region	search for malaria relapse	Vivax	Less than 10,000mm³
New infections (control group)	1	0	Male	25	20 to 39	Not applicable	Black	5 to 8 years	NA	Mining	Yes	Imported from the Brazilian endemic region	Passive detection	Vivax	Over 10,000mm³
New infections (control group)	1	0	Male	25	20 to 39	Not applicable	Black	5 to 8 years	NA	Mining	Yes	NA	Passive detection	Mixed	Less than 10,000mm³
New infections (control group)	1	0	Male	25	20 to 39	Not applicable	Black	5 to 8 years	NA	Mining	Yes	Imported from another country	Passive detection	Vivax	Less than 10,000mm³
New infections (control group)	1	0	Male	52	40 to 59	Not applicable	Black	9 to 11 years	NA	Mining	Yes	Imported from the Brazilian endemic region	Passive detection	Vivax	Less than 10,000mm³
New infections (control group)	1	0	Male	35	20 to 39	Not applicable	Black	NA	NA	Mining	Yes	NA	Passive detection	Vivax	Less than 10,000mm³
New infections (control group)	1	0	Male	64	Over 60	Not applicable	Black	NA	NA	Driver	Yes	Imported from the Brazilian endemic region	Active detection	Vivax	Less than 10,000mm³
New infections (control group)	1	0	Male	46	40 to 59	Not applicable	Black	NA	NA	Driver	Yes	Imported from the Brazilian endemic region	Active detection	Vivax	Less than 10,000mm³
New infections (control group)	1	0	Male	38	20 to 39	Not applicable	Black	5 to 8 years	NA	NA	Yes	Imported from the Brazilian endemic region	Active detection	Vivax	Over 10,000mm³
New infections (control group)	1	0	Male	0	00 to 04	Not applicable	Black	NA	NA	NA	Yes	Autochthonous from extra-amazon region	Active detection	Vivax	Less than 10,000mm³
New infections (control group)	1	0	Male	27	20 to 39	Not applicable	Black	NA	NA	NA	Yes	NA	Passive detection	Vivax	Less than 10,000mm³
New infections (control group)	1	0	Male	51	40 to 59	Not applicable	Black	1 to 4 years	NA	NA	Yes	NA	Active detection	Vivax	Less than 10,000mm³
New infections (control group)	1	0	Male	15	10 to 19	Not applicable	Black	NA	NA	NA	Yes	NA	Active detection	Vivax	Less than 10,000mm³
New infections (control group)	1	0	Male	14	10 to 19	Not applicable	Black	NA	NA	NA	Yes	Imported from the Brazilian endemic region	Passive detection	Mixed	Less than 10,000mm³
New infections (control group)	1	0	Male	45	40 to 59	Not applicable	Black	NA	NA	NA	Yes	Imported from another country	Active detection	Vivax	Less than 10,000mm³
New infections (control group)	1	0	Male	46	40 to 59	Not applicable	Black	NA	NA	NA	Yes	Imported from another country	Passive detection	Mixed	Over 10,000mm³
New infections (control group)	1	0	Male	6	05 to 09	Not applicable	Black	NA	NA	NA	Yes	Imported from the Brazilian endemic region	Passive detection	Vivax	Less than 10,000mm³
New infections (control group)	1	0	Male	18	10 to 19	Not applicable	Black	5 to 8 years	NA	NA	Yes	Imported from the Brazilian endemic region	search for malaria relapse	Vivax	Less than 10,000mm³
New infections (control group)	1	0	Male	58	40 to 59	Not applicable	Black	1 to 4 years	NA	NA	Yes	Imported from the Brazilian endemic region	search for malaria relapse	Vivax	Less than 10,000mm³
New infections (control group)	1	0	Male	18	10 to 19	Not applicable	Black	NA	NA	NA	Yes	NA	Passive detection	Vivax	Less than 10,000mm³
New infections (control group)	1	0	Male	52	40 to 59	Not applicable	Black	5 to 8 years	NA	NA	Yes	Imported from another country	Passive detection	Vivax	Less than 10,000mm³
New infections (control group)	1	0	Male	69	Over 60	Not applicable	Black	NA	NA	NA	Yes	Imported from the Brazilian endemic region	Passive detection	Vivax	Less than 10,000mm³
New infections (control group)	1	0	Male	24	20 to 39	Not applicable	Black	NA	NA	Others	Yes	Imported from the Brazilian endemic region	Passive detection	Vivax	Less than 10,000mm³
New infections (control group)	1	0	Male	60	Over 60	Not applicable	Black	5 to 8 years	NA	Others	Yes	Autochthonous from extra-amazon region	Passive detection	Vivax	Less than 10,000mm³
New infections (control group)	1	0	Male	34	20 to 39	Not applicable	Black	9 to 11 years	NA	Others	Yes	NA	Passive detection	Mixed	Less than 10,000mm³
New infections (control group)	1	0	Male	31	20 to 39	Not applicable	Black	1 to 4 years	NA	Others	Yes	Imported from the Brazilian endemic region	Passive detection	Vivax	Over 10,000mm³
New infections (control group)	1	0	Male	46	40 to 59	Not applicable	Black	Over 12 years	NA	Others	Yes	Imported from another country	Passive detection	Vivax	Less than 10,000mm³
New infections (control group)	1	0	Male	26	20 to 39	Not applicable	Black	9 to 11 years	NA	Others	Yes	Imported from another country	Passive detection	Vivax	Less than 10,000mm³
New infections (control group)	1	0	Male	65	Over 60	Not applicable	Black	NA	NA	Others	Yes	Imported from another country	Passive detection	Mixed	Over 10,000mm³
New infections (control group)	1	0	Male	29	20 to 39	Not applicable	Black	Over 12 years	NA	Others	Yes	Imported from another country	Passive detection	Vivax	Less than 10,000mm³
New infections (control group)	1	0	Male	20	20 to 39	Not applicable	Black	NA	NA	Others	Yes	Autochthonous from extra-amazon region	Passive detection	Vivax	Less than 10,000mm³
New infections (control group)	1	0	Male	41	40 to 59	Not applicable	Black	Over 12 years	NA	Others	Yes	Imported from the Brazilian endemic region	Active detection	Vivax	Less than 10,000mm³
New infections (control group)	1	0	Male	61	Over 60	Not applicable	Black	1 to 4 years	NA	Others	Yes	NA	search for malaria relapse	Vivax	Less than 10,000mm³
[truncated: 5,004 more rows]
